# Supplementary material for: A 13.42-kb tandem duplication at the ASIP locus is strongly associated with the depigmentation phenotype of non-classic Swiss markings in goats
Source: BMC Genomics. 2022 Jun 13;23:437. doi: 10.1186/s12864-022-08672-9 (PMC9190080; doi:10.1186/s12864-022-08672-9)
Supplement: Supplementary file 1 — Additional file 1: Table S1. Summary of the short-read sequencing data and mapping statistics for 169 domestic goats and 21 Bezoars included in this study. [file 12864_2022_8672_MOESM1_ESM.xlsx]

## Sheet: Sheet1
Additional file 1 Table S1 Summary of the short-read sequencing data and mapping statistics for 169 domestic goats and 21 Bezoars included in this study
Table S1-1 Summary of the short-read sequencing data and mapping statistics for 65 Jintang Black goats
Table S1-2 Summary of mapping statistics for the preivously generated whole-genome sequencing data for 29 goats from TC and CB breeds in our lab
Table S1-3 Summary of mapping statistics for the public available sequencing data for 75 domestic goats and 21 Bezoars downloaded from NCBI

## Sheet: Table S1-1
Table S1-1 Summary of the short-read sequencing data and mapping statistics for 65 Jintang Black goats
Sample ID	Breeds	Phenotype	Sex	Sequencing platform	Sequecing mode	Raw reads	Clean reads	Mapping ratio (%)	Genome coverage (%)	Sequence depth (×)	Accession numbers	Note
JT160	Jintang Black	non-classic Swiss markings (tan markings)	female	Novaseq 6000	2 × 150	136008464	129940744	99.61	98.53	5.38437	SRR17639299	These sequencing data were newly generated in this study.
JT161	Jintang Black	non-classic Swiss markings (tan markings)	female	Novaseq 6000	2 × 150	205500110	196405024	99.65	99.33	8.68791	SRR17639298
JT162	Jintang Black	non-classic Swiss markings (tan markings)	female	Novaseq 6000	2 × 150	135339910	129748864	99.63	98.4	5.31295	SRR17639287
JT163	Jintang Black	solid black	female	Novaseq 6000	2 × 150	141373800	135232584	99.65	98.79	5.72154	SRR17639286
JT164	Jintang Black	non-classic Swiss markings (tan markings)	male	Novaseq 6000	2 × 150	140012058	134358664	99.69	98.69	5.61663	SRR17639285
JT165	Jintang Black	non-classic Swiss markings (beige markings)	male	Novaseq 6000	2 × 150	138525722	132466302	99.7	98.6	5.51563	SRR17639284
JT166	Jintang Black	solid black	male	Novaseq 6000	2 × 150	133030662	127640514	99.7	98.62	5.50915	SRR17639283
JT167	Jintang Black	non-classic Swiss markings (tan markings)	male	Novaseq 6000	2 × 150	135400254	130520964	99.69	98.19	5.27876	SRR17639282
JT168	Jintang Black	non-classic Swiss markings (Tan points on the nose and around the eyes and on legs)	male	Novaseq 6000	2 × 150	137169692	131385112	99.69	98.53	5.40645	SRR17639281
JT169	Jintang Black	non-classic Swiss markings (beige markings)	male	Novaseq 6000	2 × 150	138926766	133080814	99.69	98.64	5.64121	SRR17639280
JT170	Jintang Black	non-classic Swiss markings (beige markings)	female	Novaseq 6000	2 × 150	135138066	129579280	99.64	98.48	5.30097	SRR17639297
JT171	Jintang Black	non-classic Swiss markings (tan markings)	female	Novaseq 6000	2 × 150	137359448	131861820	99.63	98.62	5.52439	SRR17639296
JT172	Jintang Black	non-classic Swiss markings (beige markings)	female	Novaseq 6000	2 × 150	136093826	130874676	99.65	98.54	5.42944	SRR17639295
JT173	Jintang Black	non-classic Swiss markings (tan markings)	female	Novaseq 6000	2 × 150	137955456	131951068	99.65	98.71	5.56911	SRR17639294
JT174	Jintang Black	non-classic Swiss markings (tan markings)	male	Novaseq 6000	2 × 150	139048662	133056190	99.69	98.73	5.66882	SRR17639293
JT175	Jintang Black	non-classic Swiss markings (beige points on the nose and around the eyes and on legs)	male	Novaseq 6000	2 × 150	132746690	127043506	99.71	98.51	5.33533	SRR17639292
JT176	Jintang Black	non-classic Swiss markings (beige markings)	male	Novaseq 6000	2 × 150	139097892	132484142	99.71	98.67	5.62711	SRR17639291
JT177	Jintang Black	non-classic Swiss markings (Tan points on the nose and around the eyes and on legs)	male	Novaseq 6000	2 × 150	136188866	130206068	99.7	98.4	5.30043	SRR17639290
JT178	Jintang Black	non-classic Swiss markings (Tan points on the nose and around the eyes and on legs)	male	Novaseq 6000	2 × 150	136823318	130651612	99.7	98.6	5.46427	SRR17639289
JT179	Jintang Black	solid black	female	Novaseq 6000	2 × 150	139598982	133521928	99.65	98.76	5.6669	SRR17639288
JT4	Jintang Black	solid black	male	BGISEQ-500	2 × 100	202131762	188080610	99.7796	99	7.1	SRR9613723	These sequencng data were previously generated in our lab.
JT6	Jintang Black	solid black	male	BGISEQ-500	2 × 100	207181258	191870132	99.7614	99.12	7.24	SRR9613726
JT8	Jintang Black	solid black	male	BGISEQ-500	2 × 100	204063934	186958730	99.7718	99.09	7.05	SRR9613725
JT9	Jintang Black	solid black	male	BGISEQ-500	2 × 100	203049550	188206860	99.7391	99.03	7.1	SRR9613736
JT11	Jintang Black	solid black	male	BGISEQ-500	2 × 100	205403302	191575668	99.7731	99.15	7.24	SRR9613735
JT15	Jintang Black	solid black	male	BGISEQ-500	2 × 100	205571908	191454216	99.7665	99.07	7.23	SRR9613742
JT23	Jintang Black	solid black	male	BGISEQ-500	2 × 100	205406934	183856810	99.7535	99.04	6.93	SRR9613743
JT24	Jintang Black	solid black	male	BGISEQ-500	2 × 100	205342294	181484700	99.7449	99.02	6.83	SRR9613744
JT25	Jintang Black	solid black	male	BGISEQ-500	2 × 100	202669748	181006736	99.7819	98.82	6.81	SRR9613745
JT35	Jintang Black	solid black	female	Novaseq 6000	2 × 150	157005096	151619238	99.61	98.9108	6.31594	SAMN19471450
JT36	Jintang Black	solid black	female	Novaseq 6000	2 × 150	139842834	134434028	99.61	98.7472	5.89674	SAMN19471451
JT38	Jintang Black	solid black	female	Novaseq 6000	2 × 150	140706130	135823738	99.61	98.6915	5.90562	SAMN19471452
JT39	Jintang Black	solid black	female	Novaseq 6000	2 × 150	137655276	132852220	99.6	98.6027	5.80271	SAMN19471453
JT40	Jintang Black	solid black	female	Novaseq 6000	2 × 150	180313714	174175298	99.6	99.0392	7.27901	SAMN19471454
JT41	Jintang Black	solid black	female	Novaseq 6000	2 × 150	138376986	133577350	99.57	98.487	5.77352	SAMN19471455
JT42	Jintang Black	solid black	female	Novaseq 6000	2 × 150	152898274	147274366	99.59	98.625	6.26074	SAMN19471456
JT43	Jintang Black	solid black	female	Novaseq 6000	2 × 150	132303038	127592814	99.63	98.4983	5.56121	SAMN19471457
JT44	Jintang Black	solid black	female	Novaseq 6000	2 × 150	140247874	135201320	99.6	98.6307	5.85372	SAMN19471458
JT45	Jintang Black	solid black	female	Novaseq 6000	2 × 150	141809500	137066274	99.6	98.6515	5.97292	SAMN19471459
JT46	Jintang Black	solid black	female	Novaseq 6000	2 × 150	133753684	129019502	99.64	98.6622	5.65704	SAMN19471460
JT47	Jintang Black	solid black	female	Novaseq 6000	2 × 150	137721162	133051798	99.59	98.5602	5.7309	SAMN19471461
JT48	Jintang Black	solid black	female	Novaseq 6000	2 × 150	144496038	139451968	99.6	98.6473	6.06182	SAMN19471462
JT49	Jintang Black	solid black	female	Novaseq 6000	2 × 150	136813374	132120854	99.6	98.5964	5.69959	SAMN19471463
JT50	Jintang Black	solid black	female	Novaseq 6000	2 × 150	147373106	141963514	99.63	98.8158	6.13195	SAMN19471464
JT51	Jintang Black	solid black	female	Novaseq 6000	2 × 150	160053656	154703846	99.62	98.9848	6.52285	SAMN19471465
JT52	Jintang Black	solid black	female	Novaseq 6000	2 × 150	139945190	135160444	99.61	98.4648	5.72735	SAMN19471466
JT53	Jintang Black	solid black	female	Novaseq 6000	2 × 150	148938304	143831694	99.6	98.769	6.2118	SAMN19471467
JT54	Jintang Black	solid black	female	Novaseq 6000	2 × 150	168486482	162813386	99.62	99.0577	6.87892	SAMN19471468
JT55	Jintang Black	solid black	female	Novaseq 6000	2 × 150	137099116	132197268	99.6	98.4415	5.72411	SAMN19471469
JT56	Jintang Black	solid black	female	Novaseq 6000	2 × 150	155921656	150387378	99.61	98.9536	6.45004	SAMN19471470
JT58	Jintang Black	solid black	female	Novaseq 6000	2 × 150	130525342	126203424	99.6	98.4208	5.52322	SAMN19471471
JT59	Jintang Black	solid black	female	Novaseq 6000	2 × 150	143152818	138001320	99.59	98.6045	5.91034	SAMN19471472
JT60	Jintang Black	solid black	female	Novaseq 6000	2 × 150	135545724	130734332	99.6	98.3835	5.62039	SAMN19471473
JT61	Jintang Black	solid black	female	Novaseq 6000	2 × 150	140163488	135232826	99.59	98.511	5.94066	SAMN19471474
JT62	Jintang Black	solid black	female	Novaseq 6000	2 × 150	137912202	133062532	99.6	98.4599	5.74803	SAMN19471475
JT63	Jintang Black	solid black	female	Novaseq 6000	2 × 150	172096984	165858142	99.61	99.1794	6.9094	SAMN19471476
JT64	Jintang Black	solid black	female	Novaseq 6000	2 × 150	144217194	138807328	99.61	98.7272	6.13018	SAMN19471477
JT65	Jintang Black	solid black	female	Novaseq 6000	2 × 150	167529268	161816562	99.61	99.0679	6.88734	SAMN19471478
JT66	Jintang Black	solid black	female	Novaseq 6000	2 × 150	148489378	143137216	99.6	98.547	6.17318	SAMN19471479
JT67	Jintang Black	solid black	female	Novaseq 6000	2 × 150	169770386	163845276	99.6	98.8118	6.86767	SAMN19471480
JT68	Jintang Black	solid black	female	Novaseq 6000	2 × 150	159498366	154023916	99.59	98.8105	6.63044	SAMN19471481
JTJ1	Jintang Black	solid black	polled intersex syndrome (PIS)	Novaseq 6000	2 × 150	149886768	145107008	99.64	99.0153	6.3845	SAMN19471482
JTJ2	Jintang Black	solid black	polled intersex syndrome (PIS)	Novaseq 6000	2 × 150	153977620	149101996	99.63	99.0159	6.50291	SAMN19471483
JTJ3	Jintang Black	solid black	polled intersex syndrome (PIS)	Novaseq 6000	2 × 150	174263224	168362090	99.63	99.1883	7.17941	SAMN19471484
JTJ4	Jintang Black	solid black	polled intersex syndrome (PIS)	Novaseq 6000	2 × 150	149734908	145128234	99.62	98.9498	6.37936	SAMN19471485
Note: The non-classic Swiss-markings phenotype consists of tan or beige stripes down the face coupled with a light belly and legs on a black background.

## Sheet: Table S1-2
Table S1-2 Summary of mapping statistics for the preivously generated whole-genome sequencing data for 29 goats from TC and CB breeds in our lab
Sample ID	Breeds	Sequencing platform	Sequecing mode	Raw reads	Clean reads	Mapped reads	Mapping ratio (%)	Genome coverage (%)	Sequence depth (×)	Accession numbers
TC3	Tibetan Cashmere	Illumina HiSeq X10	2 × 150	176557084	170577254	170247042	99.81	99.42	9.56	SRR9613746
TC5	Tibetan Cashmere	Illumina HiSeq X10	2 × 150	154293408	149393746	149262804	99.91	99.17	8.39	SRR9613747
TC12	Tibetan Cashmere	Illumina HiSeq X10	2 × 150	153908138	141282792	141114595	99.88	99.09	7.78	SRR9613748
TC18	Tibetan Cashmere	Illumina HiSeq X10	2 × 150	138641984	126966130	126802627	99.87	98.82	6.99	SRR9613749
TC22	Tibetan Cashmere	Illumina HiSeq X10	2 × 150	143547094	130285226	130112286	99.87	98.92	7.15	SRR9613740
TC31	Tibetan Cashmere	Illumina HiSeq X10	2 × 150	154731486	140821186	140569141	99.82	99.09	7.74	SRR9613741
TC33	Tibetan Cashmere	Illumina HiSeq X10	2 × 150	177969356	163237782	162810131	99.74	99.27	8.97	SRR9613738
TC35	Tibetan Cashmere	Illumina HiSeq X10	2 × 150	153243368	139864214	139628272	99.83	99.08	7.69	SRR9613737
TC38	Tibetan Cashmere	Illumina HiSeq X10	2 × 150	146225762	132876432	132631210	99.82	98.91	7.29	SRR9613750
TC81	Tibetan Cashmere	Illumina HiSeq X10	2 × 150	158227692	143426164	143233067	99.87	99.11	7.88	SRR9613753
TC82	Tibetan Cashmere	Illumina HiSeq X10	2 × 150	172071028	155646746	155340286	99.8	99.24	8.53	SRR9613734
TC83	Tibetan Cashmere	Illumina HiSeq X10	2 × 150	177670258	164470002	164117705	99.79	99.3	9.07	SRR9613733
TC86	Tibetan Cashmere	Illumina HiSeq X10	2 × 150	154153266	140141328	139881675	99.81	99.07	7.69	SRR9613732
TC87	Tibetan Cashmere	Illumina HiSeq X10	2 × 150	142761798	131123738	130893294	99.82	98.9	7.21	SRR9613731
CB1	Chengdu Brown	BGISEQ-500	2 × 100	203970640	186731096	186265169	99.7505	99.06	7.03	SRR9613760
CB3	Chengdu Brown	BGISEQ-500	2 × 100	205488718	183078614	182654740	99.7685	99.05	6.88	SRR9613759
CB4	Chengdu Brown	BGISEQ-500	2 × 100	203810884	183427448	183005111	99.7698	99.06	6.89	SRR9613758
CB6	Chengdu Brown	BGISEQ-500	2 × 100	206579568	185754310	185288257	99.7491	99.03	6.98	SRR9613757
CB8	Chengdu Brown	BGISEQ-500	2 × 100	205001148	184710308	184253586	99.7527	98.76	6.94	SRR9613756
CB9	Chengdu Brown	BGISEQ-500	2 × 100	204603186	185349690	184908220	99.7618	99.03	6.97	SRR9613755
CB10	Chengdu Brown	BGISEQ-500	2 × 100	206061032	186171508	185784787	99.7923	99.07	7	SRR9613754
CB12	Chengdu Brown	BGISEQ-500	2 × 100	203343354	185608092	185155634	99.7562	99.04	6.99	SRR9613739
CB13	Chengdu Brown	BGISEQ-500	2 × 100	205942690	186669094	186253789	99.7775	99.12	7.02	SRR9613752
CB14	Chengdu Brown	BGISEQ-500	2 × 100	205881866	185577866	185119593	99.7531	99.06	6.98	SRR9613751
CB15	Chengdu Brown	BGISEQ-500	2 × 100	203351262	185434424	184996062	99.7636	99.04	6.98	SRR9613728
CB17	Chengdu Brown	BGISEQ-500	2 × 100	203431940	186328724	185880521	99.7595	99.06	7.02	SRR9613727
CB18	Chengdu Brown	BGISEQ-500	2 × 100	203389758	186226352	185839950	99.7925	99.09	7.02	SRR9613730
CB19	Chengdu Brown	BGISEQ-500	2 × 100	204375024	188534336	188194333	99.8197	99.12	7.11	SRR9613729
CB22	Chengdu Brown	BGISEQ-500	2 × 100	205187688	187513600	187149657	99.8059	99.14	7.07	SRR9613724

## Sheet: Table S1-3
Table S1-3 Summary of mapping statistics for the the public available sequencing data for 75 domestic goats and 21 Bezoars downloaded from NCBI
Sample ID	Breeds	Accession ID	Phenotype	Sex	Sequencing platform	Sequecing mode	raw read pairs	Clean read pairs	Mapping ratio (%)	Genome coverage (%)	Sequence depth (×)	Note
BAL1	British Alpine goat	ERR2309108	Swiss markings	Unknown	Hiseq 2000	2 × 101 bp	156115959	135373589	99.63	99.58	9.67585
BAL2	British Alpine goat	ERR2309109	Swiss markings	Unknown	Hiseq 2000	2 × 101 bp	164868733	143280496	99.57	99.39	10.2489
BAL3	British Alpine goat	ERR2309110	Swiss markings	Unknown	Hiseq 2000	2 × 101 bp	161973610	141001607	99.39	99.4	9.95301
BAL4	British Alpine goat	ERR2309111	Swiss markings	Unknown	Hiseq 2000	2 × 101 bp	165904182	141750474	99.53	99.35	10.1771
BAL5	British Alpine goat	ERR2309112	Swiss markings	Unknown	Hiseq 2000	2 × 101 bp	182242706	158769780	99.48	99.46	11.3635
BST8	Grisons Striped goat	SRR8442979	Swiss markings	female	NovaSeq 6000	2 × 151 bp	194966965	187230235	99.61	99.49	19.8258
BST9	Grisons Striped goat	SRR8442978	Swiss markings	female	NovaSeq 6000	2 × 151 bp	208273024	199660786	99.29	99.49	20.7316
BST10	Grisons Striped goat	SRR8442977	Swiss markings	male	NovaSeq 6000	2 × 151 bp	185394685	181582506	99.56	99.72	18.21
BST21	Grisons Striped goat	SRR8442976	Swiss markings	female	NovaSeq 6000	2 × 151 bp	339696136	322228808	99.63	99.52	33.2092
BST25	Grisons Striped goat	SRR8442971	Swiss markings	female	NovaSeq 6000	2 × 151 bp	234196205	222510120	99.47	99.49	23.1579
BST27	Grisons Striped goat	SRR8442970	Swiss markings	female	NovaSeq 6000	2 × 151 bp	243149354	230320093	99.5	99.52	24.0094
BST31	Grisons Striped goat	SRR8442984	Swiss markings	female	NovaSeq 6000	2 × 151 bp	345341424	338923350	99.39	99.53	33.9656
BST34	Grisons Striped goat	SRR8442985	Swiss markings	female	NovaSeq 6000	2 × 151 bp	246537261	241897437	99.21	99.53	23.9006
BST35	Grisons Striped goat	SRR8442986	Swiss markings	female	NovaSeq 6000	2 × 151 bp	319725573	313704545	99.54	99.54	30.8032
BST37	Grisons Striped goat	SRR8442987	Swiss markings	male	NovaSeq 6000	2 × 151 bp	161046296	158169425	99.58	99.73	15.98
BST62	Grisons Striped goat	SRR8442980	Swiss markings	female	NovaSeq 6000	2 × 151 bp	218741060	214485844	99.49	99.52	21.4473
BST77	Grisons Striped goat	SRR8442981	Swiss markings	male	NovaSeq 6000	2 × 151 bp	250992748	246163783	99.5	99.75	24.5612
BST88	Grisons Striped goat	SRR8442982	Swiss markings	male	NovaSeq 6000	2 × 151 bp	132043591	128999489	99.5	99.69	13.3472
BST93	Grisons Striped goat	SRR8442983	Swiss markings	male	NovaSeq 6000	2 × 151 bp	115173553	112401025	99.42	99.66	11.464
BST97	Grisons Striped goat	SRR8442988	Swiss markings	male	NovaSeq 6000	2 × 151 bp	169233394	164840412	99.43	99.71	16.1768
BST98	Grisons Striped goat	SRR8442989	Swiss markings	male	NovaSeq 6000	2 × 151 bp	85441938	83016974	99.56	99.57	8.55978
BST106	Grisons Striped goat	SRR8442931	Swiss markings	female	NovaSeq 6000	2 × 151 bp	271843163	266796423	99.58	99.78	26.7782
BST114	Grisons Striped goat	SRR8442930	Swiss markings	female	NovaSeq 6000	2 × 151 bp	108528459	105734321	99.29	99.45	10.8967
BST118	Grisons Striped goat	SRR8442933	Swiss markings	female	NovaSeq 6000	2 × 151 bp	97674327	95112264	99.47	99.43	9.88656
BST120	Grisons Striped goat	SRR8442932	Swiss markings	female	NovaSeq 6000	2 × 151 bp	262359825	257220139	99.5	99.54	25.5475
BST126	Grisons Striped goat	SRR8442927	Swiss markings	female	NovaSeq 6000	2 × 151 bp	342652434	336172673	99.53	99.54	33.3118
BST131	Grisons Striped goat	SRR5973124	Swiss markings	not collected	HiSeq 3000	2 × 151 bp	225440754	190588025	99.54	99.72	17.1103
BST149	Grisons Striped goat	SRR8442926	Swiss markings	male	NovaSeq 6000	2 × 151 bp	109840671	107114357	99.62	99.67	10.9803
BST150	Grisons Striped goat	SRR8442929	Swiss markings	male	NovaSeq 6000	2 × 151 bp	114459089	111645033	99.61	99.67	11.433
TOG1	Toggenburg goat	SRR10201975	Swiss markings	Female	NovaSeq 6000	2 × 151 bp	136610881	128580649	99.49	99.47	12.7608
TOG2	Toggenburg goat	SRR10201974	Swiss markings	Female	NovaSeq 6000	2 × 151 bp	208520073	197060422	99.67	99.47	19.35
TOG7	Toggenburg goat	SRR10201973	Swiss markings	Female	NovaSeq 6000	2 × 151 bp	183831203	173598098	99.68	99.47	17.2937
TOG11	Toggenburg goat	SRR10201972	Swiss markings	Female	NovaSeq 6000	2 × 151 bp	183009730	172722556	99.66	99.47	17.0496
TOG14	Toggenburg goat	SRR10201970	Swiss markings	Female	NovaSeq 6000	2 × 151 bp	176761630	165933424	99.64	99.48	16.5277
TOG16	Toggenburg goat	SRR10201969	Swiss markings	Female	NovaSeq 6000	2 × 151 bp	131433469	123588336	99.64	99.45	12.3783
TOG28	Toggenburg goat	SRR10201968	Swiss markings	Female	NovaSeq 6000	2 × 151 bp	192115816	181292780	99.6	99.47	18.2074
TOG34	Toggenburg goat	SRR10201967	Swiss markings	Male	NovaSeq 6000	2 × 151 bp	120557086	113539810	99.66	99.63	11.2457
TOG38	Toggenburg goat	SRR10201966	Swiss markings	Female	NovaSeq 6000	2 × 151 bp	163568971	154327450	99.65	99.47	15.3467
TOG41	Toggenburg goat	SRR10201965	Swiss markings	Female	NovaSeq 6000	2 × 151 bp	236206195	223385522	99.58	99.49	21.4599
TOG46	Toggenburg goat	SRR10201964	Swiss markings	Female	NovaSeq 6000	2 × 151 bp	104002861	98344520	99.54	99.4	9.96288
TOG49	Toggenburg goat	SRR10201963	Swiss markings	Male	NovaSeq 6000	2 × 151 bp	167761996	158561847	99.7	99.69	15.6559
TOG93	Toggenburg goat	SRR10201962	Swiss markings	Female	NovaSeq 6000	2 × 151 bp	218999293	206574394	99.66	99.49	20.2519
TOG94	Toggenburg goat	SRR10201961	Swiss markings	Female	NovaSeq 6000	2 × 151 bp	254925116	240190652	99.66	99.49	23.2261
TOG96	Toggenburg goat	SRR10201959	Swiss markings	Female	NovaSeq 6000	2 × 151 bp	225392962	213278085	99.7	99.48	21.0033
TOG97	Toggenburg goat	SRR10201958	Swiss markings	Female	NovaSeq 6000	2 × 151 bp	207874416	196771207	99.68	99.49	19.3788
TOG98	Toggenburg goat	SRR10201957	Swiss markings	Female	NovaSeq 6000	2 × 151 bp	182076043	171523476	99.64	99.46	16.789
TOG99	Toggenburg goat	SRR10201956	Swiss markings	Female	NovaSeq 6000	2 × 151 bp	215391016	202868140	99.65	99.49	19.8433
TOG100	Toggenburg goat	SRR10201955	Swiss markings	Female	NovaSeq 6000	2 × 151 bp	182111113	172113630	99.63	99.47	16.9706
TOG101	Toggenburg goat	SRR10201954	Swiss markings	Female	NovaSeq 6000	2 × 151 bp	221837207	209344064	99.65	99.48	20.3558
TOG102	Toggenburg goat	SRR10201953	Swiss markings	Female	NovaSeq 6000	2 × 151 bp	141894375	133649346	99.63	99.44	13.3436
TOG103	Toggenburg goat	SRR10201952	Swiss markings	Female	NovaSeq 6000	2 × 151 bp	231254709	218248535	99.65	99.5	21.298
TOG104	Toggenburg goat	SRR10201951	Swiss markings	Female	NovaSeq 6000	2 × 151 bp	304836378	287393296	99.7	99.52	27.6994
TOG105	Toggenburg goat	SRR10201950	Swiss markings	Female	NovaSeq 6000	2 × 151 bp	168229582	159145951	99.66	99.47	15.6989
MD1	Draa	ERR229476	white with brown on the neck	unknown	HiSeq 2000	2 × 100 bp	412685676	357430216	99.7277	99.69	13.16
MD2	Draa	ERR234305	white with brown on the neck	unknown	HiSeq 2000	2 × 100 bp	404792952	363797806	99.7077	99.45	13.64
MD3	Draa	ERR234318	white with brown on the neck	unknown	HiSeq 2000	2 × 100 bp	388983100	361741504	99.769	99.52	13.64
MD4	Draa	ERR246153	white with brown on the neck	unknown	HiSeq 2000	2 × 100 bp	441442386	383511368	99.7081	99.5	14.31
MD5	Draa	ERR248929	white with brown on the neck	unknown	HiSeq 2000	2 × 100 bp	411834096	379743652	99.7378	99.5	14.18
MD6	Draa	ERR313254	white with brown on the neck	unknown	HiSeq 2000	2 × 100 bp	397976820	369070934	99.7621	99.53	13.92
MD7	Draa	ERR313264	white with brown on the neck	unknown	HiSeq 2000	2 × 100 bp	460698382	416666728	99.789	99.54	15.55
MD8	Draa	ERR313268	white with brown on the neck	unknown	HiSeq 2000	2 × 100 bp	375663252	352241268	99.7721	99.5	13.25
MD9	Draa	ERR315498	white with brown on the neck	unknown	HiSeq 2000	2 × 100 bp	397636084	368095756	99.7549	99.53	13.88
MD10	Draa	ERR315500	white with brown on the neck	unknown	HiSeq 2000	2 × 100 bp	399847620	372543388	99.8247	99.72	14.09
MD11	Draa	ERR315503	white with brown on the neck	unknown	HiSeq 2000	2 × 100 bp	476084698	424491472	99.767	99.52	15.9
MD12	Draa	ERR315508	white with brown on the neck	unknown	HiSeq 2000	2 × 100 bp	428120116	393876606	99.7446	99.5	14.84
MD13	Draa	ERR315512	white with brown on the neck	unknown	HiSeq 2000	2 × 100 bp	369775404	346414234	99.7176	99.52	13.07
MD14	Draa	ERR315516	white with brown on the neck	unknown	HiSeq 2000	2 × 100 bp	437549628	401225094	99.7894	99.72	15.08
MN1	Moroccan Northern	ERR345980	solid yellow	unknown	HiSeq 2000	2 × 100 bp	477339190	391582824	99.7054	99.47	14.44
MN2	Moroccan Northern	ERR340429	solid yellow	unknown	HiSeq 2000	2 × 100 bp	355209198	319480262	99.7211	99.49	11.96
MN3	Moroccan Northern	ERR332584	solid yellow	unknown	HiSeq 2000	2 × 100 bp	318678902	285593010	99.7266	99.48	10.69
MN4	Moroccan Northern	ERR315796	solid yellow	unknown	HiSeq 2000	2 × 100 bp	362295668	330104174	99.729	99.52	12.36
MN5	Moroccan Northern	ERR229473	solid yellow	unknown	HiSeq 2000	2 × 100 bp	414000250	362604012	99.6507	99.48	13.43
MN6	Moroccan Northern	ERR219547	solid yellow	unknown	HiSeq 2000	2 × 100 bp	419066738	366153246	99.7043	99.48	13.6
MN7	Moroccan Northern	ERR219544	solid yellow	unknown	HiSeq 2000	2 × 100 bp	393581612	348141042	99.6724	99.5	12.93
MN8	Moroccan Northern	ERR219543	solid yellow	unknown	HiSeq 2000	2 × 100 bp	392164676	351150278	99.7373	99.7	13.02
BI1	Bezoars	ERR340330	unknown	unknown	HiSeq 2000	2 × 100 bp	380079022	342122930	99.7297	99.74	14.2
BI2	Bezoars	ERR340331	unknown	unknown	HiSeq 2000	2 × 100 bp	351169770	320363994	99.7625	99.72	13.15
BI3	Bezoars	ERR340334	unknown	unknown	HiSeq 2000	2 × 100 bp	383560122	270983696	99.7766	99.67	11.3
BI4	Bezoars	ERR340338	unknown	unknown	HiSeq 2000	2 × 100 bp	344511740	313284138	99.7575	99.71	12.98
BI5	Bezoars	ERR340340	unknown	unknown	HiSeq 2000	2 × 100 bp	369728724	337307700	99.3957	99.72	13.82
BI6	Bezoars	ERR340348	unknown	unknown	HiSeq 2000	2 × 100 bp	327495634	302518848	99.7637	99.68	12.29
BI7	Bezoars	ERR340426	unknown	unknown	HiSeq 2000	2 × 100 bp	386962886	346557394	99.4522	99.72	14.37
BI8	Bezoars	ERR470100	unknown	unknown	HiSeq 2000	2 × 100 bp	452889130	409835970	99.9492	99.49	17.02
BI9	Bezoars	ERR470106	unknown	unknown	HiSeq 2000	2 × 100 bp	461559294	409861752	96.2991	99.53	16.62
BI10	Bezoars	ERR340343	unknown	unknown	HiSeq 2000	2 × 100 bp	218591158	198945870	99.2762	99.42	7.47
BI11	Bezoars	ERR340336	unknown	unknown	HiSeq 2000	2 × 100 bp	196332996	158984724	99.7716	98.84	5.95
BI12	Bezoars	ERR340342	unknown	unknown	HiSeq 2000	2 × 100 bp	193532550	156846564	99.7221	98.8	5.87
BI13	Bezoars	ERR340333	unknown	unknown	HiSeq 2000	2 × 100 bp	193714422	159409674	99.7652	98.76	5.97
BI14	Bezoars	ERR340335	unknown	unknown	HiSeq 2000	2 × 100 bp	200122588	178606114	99.7351	99.14	6.69
BI15	Bezoars	ERR340328	unknown	unknown	HiSeq 2000	2 × 100 bp	198286884	160990468	99.7237	98.77	6.02
BI16	Bezoars	ERR470104	unknown	unknown	HiSeq 2000	2 × 100 bp	435911496	398190190	99.9292	99.72	15.06
BI17	Bezoars	ERR340344	unknown	unknown	HiSeq 2000	2 × 100 bp	342355712	255013432	99.7405	99.59	9.58
BI18	Bezoars	ERR340345	unknown	unknown	HiSeq 2000	2 × 100 bp	359112488	318245396	98.3498	99.68	11.76
BI19	Bezoars	ERR340347	unknown	unknown	HiSeq 2000	2 × 100 bp	386164878	348866170	99.8233	99.66	12.97
BI20	Bezoars	ERR340329	unknown	unknown	HiSeq 2000	2 × 100 bp	172502922	153933222	99.7046	98.39	5.76
BI21	Bezoars	ERR340341	unknown	unknown	HiSeq 2000	2 × 100 bp	154783040	139583112	99.6593	98.4	5.25
