# Supplementary material for: A 13.42-kb tandem duplication at the ASIP locus is strongly associated with the depigmentation phenotype of non-classic Swiss markings in goats
Source: BMC Genomics. 2022 Jun 13;23:437. doi: 10.1186/s12864-022-08672-9 (PMC9190080; doi:10.1186/s12864-022-08672-9)
Supplement: Supplementary file 3 — Additional file 3: Table S2. The list of the genome-wide significantly associated SNPs for the coat color in 65 JT goats. [file 12864_2022_8672_MOESM3_ESM.xlsx]

## Sheet: JT_65goats_emmax_gc_sig_SNPs
Additional file 3 Table S2 The list of the genome-wide significantly associated SNPs for the coat color in 65 JT goats.
Chromosome	Position	P-value	lambda	lambda.se
2	29709888	2.32365e-10	1.09386	5.52851e-05
4	102616744	2.21305e-11	1.09386	5.52851e-05
6	107329074	3.45492e-09	1.09386	5.52851e-05
13	52619845	2.40343e-09	1.09386	5.52851e-05
13	52619865	2.51896e-10	1.09386	5.52851e-05
13	52664152	6.39282e-10	1.09386	5.52851e-05
13	52768385	4.12694e-10	1.09386	5.52851e-05
13	52956421	1.10961e-09	1.09386	5.52851e-05
13	53011231	3.05764e-10	1.09386	5.52851e-05
13	53289780	9.56229e-10	1.09386	5.52851e-05
13	53350837	1.74107e-09	1.09386	5.52851e-05
13	53412889	4.41287e-10	1.09386	5.52851e-05
13	53440546	2.11943e-09	1.09386	5.52851e-05
13	54104966	8.39337e-10	1.09386	5.52851e-05
13	54316725	5.17846e-10	1.09386	5.52851e-05
13	54396498	3.14292e-10	1.09386	5.52851e-05
13	54421436	1.6468e-09	1.09386	5.52851e-05
13	54427166	2.58779e-09	1.09386	5.52851e-05
13	54635071	1.76923e-09	1.09386	5.52851e-05
13	54742380	8.39337e-10	1.09386	5.52851e-05
13	54994794	1.5733e-09	1.09386	5.52851e-05
13	55042247	1.74107e-09	1.09386	5.52851e-05
13	55046652	2.51896e-10	1.09386	5.52851e-05
13	55330879	2.5481e-09	1.09386	5.52851e-05
13	55537104	3.59386e-12	1.09386	5.52851e-05
13	55550430	2.07359e-09	1.09386	5.52851e-05
13	55945720	1.41092e-09	1.09386	5.52851e-05
13	56055379	2.00957e-09	1.09386	5.52851e-05
13	56252444	1.84186e-09	1.09386	5.52851e-05
13	56290395	2.52596e-10	1.09386	5.52851e-05
13	56699945	1.43029e-09	1.09386	5.52851e-05
13	57501609	1.5733e-09	1.09386	5.52851e-05
13	57834398	4.12694e-10	1.09386	5.52851e-05
13	57844251	8.71762e-10	1.09386	5.52851e-05
13	57866515	1.38747e-11	1.09386	5.52851e-05
13	58047512	2.51896e-10	1.09386	5.52851e-05
13	58140326	2.10857e-09	1.09386	5.52851e-05
13	58961354	2.15054e-09	1.09386	5.52851e-05
13	58991038	2.82529e-09	1.09386	5.52851e-05
13	59098202	3.37986e-09	1.09386	5.52851e-05
13	59129007	4.12282e-10	1.09386	5.52851e-05
13	59307405	1.30491e-09	1.09386	5.52851e-05
13	59777256	1.08649e-09	1.09386	5.52851e-05
13	59843932	5.79737e-10	1.09386	5.52851e-05
13	59848404	1.56594e-09	1.09386	5.52851e-05
13	59851280	2.89284e-10	1.09386	5.52851e-05
13	60317248	2.40343e-09	1.09386	5.52851e-05
13	60317277	2.51896e-10	1.09386	5.52851e-05
13	60324847	3.28475e-12	1.09386	5.52851e-05
13	60324852	3.28475e-12	1.09386	5.52851e-05
13	60324861	3.28475e-12	1.09386	5.52851e-05
13	60376988	2.04831e-10	1.09386	5.52851e-05
13	60381066	1.44543e-09	1.09386	5.52851e-05
13	60448742	3.62757e-12	1.09386	5.52851e-05
13	60677259	1.53879e-09	1.09386	5.52851e-05
13	60678614	3.171e-12	1.09386	5.52851e-05
13	60684116	7.93955e-11	1.09386	5.52851e-05
13	60708345	1.40247e-10	1.09386	5.52851e-05
13	60717280	2.82664e-09	1.09386	5.52851e-05
13	60739948	2.5587e-10	1.09386	5.52851e-05
13	60743593	3.81711e-12	1.09386	5.52851e-05
13	60745852	8.48197e-14	1.09386	5.52851e-05
13	60747868	2.51896e-10	1.09386	5.52851e-05
13	61149865	7.5916e-11	1.09386	5.52851e-05
13	61266268	4.36859e-11	1.09386	5.52851e-05
13	61267962	1.7997e-09	1.09386	5.52851e-05
13	61287215	2.84433e-09	1.09386	5.52851e-05
13	61303550	1.11993e-13	1.09386	5.52851e-05
13	61303578	1.41876e-10	1.09386	5.52851e-05
13	61315754	3.83484e-12	1.09386	5.52851e-05
13	61315770	3.83484e-12	1.09386	5.52851e-05
13	61325784	1.78045e-11	1.09386	5.52851e-05
13	61336670	3.60362e-15	1.09386	5.52851e-05
13	61392985	3.28186e-09	1.09386	5.52851e-05
13	61470770	2.71531e-10	1.09386	5.52851e-05
13	61484855	1.33189e-09	1.09386	5.52851e-05
13	61489596	1.96551e-14	1.09386	5.52851e-05
13	61509007	1.19433e-10	1.09386	5.52851e-05
13	61522856	4.12609e-12	1.09386	5.52851e-05
13	61546122	1.23692e-10	1.09386	5.52851e-05
13	61546928	7.57617e-11	1.09386	5.52851e-05
13	61548784	5.67546e-13	1.09386	5.52851e-05
13	61548995	1.07465e-16	1.09386	5.52851e-05
13	61550156	4.36859e-11	1.09386	5.52851e-05
13	61560265	6.36089e-17	1.09386	5.52851e-05
13	61565026	2.89388e-09	1.09386	5.52851e-05
13	61568503	6.21723e-14	1.09386	5.52851e-05
13	61569921	2.17581e-09	1.09386	5.52851e-05
13	61570859	3.30972e-14	1.09386	5.52851e-05
13	61572397	7.98126e-11	1.09386	5.52851e-05
13	61684575	3.08343e-10	1.09386	5.52851e-05
13	61685414	2.3595e-11	1.09386	5.52851e-05
13	61687255	6.58834e-10	1.09386	5.52851e-05
13	61699375	2.64257e-12	1.09386	5.52851e-05
13	61710149	2.82212e-10	1.09386	5.52851e-05
13	61710511	5.56516e-17	1.09386	5.52851e-05
13	61723481	1.248e-11	1.09386	5.52851e-05
13	61728912	8.57429e-15	1.09386	5.52851e-05
13	61729814	2.9268e-13	1.09386	5.52851e-05
13	61729910	2.73236e-14	1.09386	5.52851e-05
13	61731692	2.34978e-10	1.09386	5.52851e-05
13	61732326	1.89553e-10	1.09386	5.52851e-05
13	61732620	3.06515e-11	1.09386	5.52851e-05
13	61733407	4.16578e-10	1.09386	5.52851e-05
13	61734130	1.23972e-10	1.09386	5.52851e-05
13	61734188	1.94557e-09	1.09386	5.52851e-05
13	61735742	3.6914e-10	1.09386	5.52851e-05
13	61736226	1.39675e-13	1.09386	5.52851e-05
13	61736246	1.39675e-13	1.09386	5.52851e-05
13	61736337	1.84311e-13	1.09386	5.52851e-05
13	61736619	8.06402e-10	1.09386	5.52851e-05
13	61736755	7.90838e-13	1.09386	5.52851e-05
13	61736766	7.90838e-13	1.09386	5.52851e-05
13	61736841	1.14422e-09	1.09386	5.52851e-05
13	61736967	6.09024e-13	1.09386	5.52851e-05
13	61737147	1.65138e-11	1.09386	5.52851e-05
13	61737263	2.4877e-12	1.09386	5.52851e-05
13	61737326	5.84795e-11	1.09386	5.52851e-05
13	61737349	8.80366e-11	1.09386	5.52851e-05
13	61737509	4.6405e-11	1.09386	5.52851e-05
13	61737519	4.6405e-11	1.09386	5.52851e-05
13	61744078	6.09024e-13	1.09386	5.52851e-05
13	61744351	1.89553e-10	1.09386	5.52851e-05
13	61744442	1.59744e-09	1.09386	5.52851e-05
13	61749128	4.7736e-10	1.09386	5.52851e-05
13	61749192	1.40972e-14	1.09386	5.52851e-05
13	61877864	1.76416e-10	1.09386	5.52851e-05
13	61879256	5.0249e-13	1.09386	5.52851e-05
13	61880317	5.91505e-11	1.09386	5.52851e-05
13	61880806	1.06026e-11	1.09386	5.52851e-05
13	61880929	2.83369e-10	1.09386	5.52851e-05
13	61881969	4.4605e-13	1.09386	5.52851e-05
13	61883760	1.4441e-09	1.09386	5.52851e-05
13	61884206	3.10252e-10	1.09386	5.52851e-05
13	61884236	5.95682e-13	1.09386	5.52851e-05
13	61885056	2.40043e-09	1.09386	5.52851e-05
13	61885605	5.87883e-11	1.09386	5.52851e-05
13	61887462	6.0546e-12	1.09386	5.52851e-05
13	61888169	1.5356e-12	1.09386	5.52851e-05
13	61888358	6.52962e-12	1.09386	5.52851e-05
13	61888371	6.52962e-12	1.09386	5.52851e-05
13	61888640	2.86635e-15	1.09386	5.52851e-05
13	61888667	1.44123e-11	1.09386	5.52851e-05
13	61890169	8.32669e-14	1.09386	5.52851e-05
13	61890771	2.10576e-15	1.09386	5.52851e-05
13	61892545	1.70373e-09	1.09386	5.52851e-05
13	61892896	1.31545e-15	1.09386	5.52851e-05
13	61893323	1.68981e-13	1.09386	5.52851e-05
13	61893596	4.8343e-13	1.09386	5.52851e-05
13	61894316	2.93417e-12	1.09386	5.52851e-05
13	61896310	3.67963e-10	1.09386	5.52851e-05
13	61896885	1.06848e-09	1.09386	5.52851e-05
13	61897217	1.30499e-11	1.09386	5.52851e-05
13	61897455	9.10015e-12	1.09386	5.52851e-05
13	61899088	1.24746e-09	1.09386	5.52851e-05
13	61899125	1.79913e-09	1.09386	5.52851e-05
13	61900244	1.31206e-09	1.09386	5.52851e-05
13	61900636	2.17858e-10	1.09386	5.52851e-05
13	61901584	4.57707e-11	1.09386	5.52851e-05
13	61902165	2.1589e-17	1.09386	5.52851e-05
13	61902415	1.26058e-09	1.09386	5.52851e-05
13	61902772	7.79901e-11	1.09386	5.52851e-05
13	61903964	2.94628e-11	1.09386	5.52851e-05
13	61904671	6.66613e-11	1.09386	5.52851e-05
13	61905795	1.43997e-10	1.09386	5.52851e-05
13	61907525	3.41155e-09	1.09386	5.52851e-05
13	61907566	4.07264e-10	1.09386	5.52851e-05
13	61907853	9.03243e-10	1.09386	5.52851e-05
13	61908938	1.72553e-13	1.09386	5.52851e-05
13	61913283	3.09837e-09	1.09386	5.52851e-05
13	61913311	1.77352e-11	1.09386	5.52851e-05
13	61914307	1.47039e-11	1.09386	5.52851e-05
13	61914397	2.65008e-12	1.09386	5.52851e-05
13	61914407	2.65008e-12	1.09386	5.52851e-05
13	61915034	9.69906e-13	1.09386	5.52851e-05
13	61915769	4.76192e-10	1.09386	5.52851e-05
13	61916382	9.12988e-17	1.09386	5.52851e-05
13	61916772	5.7823e-10	1.09386	5.52851e-05
13	61918757	2.87799e-13	1.09386	5.52851e-05
13	61918816	3.36676e-16	1.09386	5.52851e-05
13	61919270	5.89517e-17	1.09386	5.52851e-05
13	61919299	2.87799e-13	1.09386	5.52851e-05
13	61920122	1.51716e-09	1.09386	5.52851e-05
13	61920127	2.86782e-10	1.09386	5.52851e-05
13	61921018	4.37527e-11	1.09386	5.52851e-05
13	61924614	3.59522e-10	1.09386	5.52851e-05
13	61925128	9.63089e-10	1.09386	5.52851e-05
13	61926050	2.3375e-10	1.09386	5.52851e-05
13	61927087	6.07256e-11	1.09386	5.52851e-05
13	61929818	1.26612e-11	1.09386	5.52851e-05
13	61929958	7.28437e-11	1.09386	5.52851e-05
13	61929959	7.28437e-11	1.09386	5.52851e-05
13	61930187	8.80911e-10	1.09386	5.52851e-05
13	61931672	3.12975e-10	1.09386	5.52851e-05
13	61931740	1.27252e-12	1.09386	5.52851e-05
13	61932138	1.7229e-10	1.09386	5.52851e-05
13	61932576	7.88847e-10	1.09386	5.52851e-05
13	61934328	2.29172e-11	1.09386	5.52851e-05
13	61934555	6.67432e-11	1.09386	5.52851e-05
13	61934579	3.337e-15	1.09386	5.52851e-05
13	61935124	3.02723e-12	1.09386	5.52851e-05
13	61935875	2.46609e-12	1.09386	5.52851e-05
13	61937742	1.31174e-09	1.09386	5.52851e-05
13	61940436	3.12527e-10	1.09386	5.52851e-05
13	61941062	1.95682e-09	1.09386	5.52851e-05
13	61941587	5.10462e-14	1.09386	5.52851e-05
13	61943452	3.24883e-13	1.09386	5.52851e-05
13	61943478	4.07402e-10	1.09386	5.52851e-05
13	61944492	3.48297e-10	1.09386	5.52851e-05
13	61944730	1.73841e-15	1.09386	5.52851e-05
13	61946340	3.91156e-10	1.09386	5.52851e-05
13	61946541	3.0278e-13	1.09386	5.52851e-05
13	61947218	2.47449e-09	1.09386	5.52851e-05
13	61949694	2.35267e-10	1.09386	5.52851e-05
13	61949902	2.29159e-09	1.09386	5.52851e-05
13	61952139	1.48149e-14	1.09386	5.52851e-05
13	61952777	3.38838e-12	1.09386	5.52851e-05
13	61954511	8.40737e-10	1.09386	5.52851e-05
13	61958297	1.70768e-13	1.09386	5.52851e-05
13	61960933	5.67381e-14	1.09386	5.52851e-05
13	61961250	1.54892e-13	1.09386	5.52851e-05
13	61961253	1.54892e-13	1.09386	5.52851e-05
13	61961255	1.54892e-13	1.09386	5.52851e-05
13	61962269	1.60859e-10	1.09386	5.52851e-05
13	61963188	2.303e-15	1.09386	5.52851e-05
13	61965976	1.79683e-09	1.09386	5.52851e-05
13	61966974	4.37086e-10	1.09386	5.52851e-05
13	61967667	1.65543e-15	1.09386	5.52851e-05
13	61968370	1.57794e-10	1.09386	5.52851e-05
13	61968682	2.00757e-12	1.09386	5.52851e-05
13	61969306	2.8505e-11	1.09386	5.52851e-05
13	61969439	3.2644e-09	1.09386	5.52851e-05
13	61969511	1.4907e-14	1.09386	5.52851e-05
13	61981049	1.38187e-10	1.09386	5.52851e-05
13	61983305	3.18326e-15	1.09386	5.52851e-05
13	61983365	1.11507e-10	1.09386	5.52851e-05
13	61983594	1.45401e-09	1.09386	5.52851e-05
13	61984212	4.15138e-10	1.09386	5.52851e-05
13	61984227	4.15138e-10	1.09386	5.52851e-05
13	61984502	2.80529e-09	1.09386	5.52851e-05
13	61984505	2.80529e-09	1.09386	5.52851e-05
13	61984521	2.36469e-09	1.09386	5.52851e-05
13	61985327	6.53478e-12	1.09386	5.52851e-05
13	61985516	8.15279e-10	1.09386	5.52851e-05
13	61985590	2.08189e-09	1.09386	5.52851e-05
13	61985975	5.89636e-10	1.09386	5.52851e-05
13	61991743	1.84375e-12	1.09386	5.52851e-05
13	61994954	1.44898e-10	1.09386	5.52851e-05
13	61995205	5.78608e-13	1.09386	5.52851e-05
13	61999108	7.30385e-13	1.09386	5.52851e-05
13	61999387	3.21203e-13	1.09386	5.52851e-05
13	62000248	1.32812e-12	1.09386	5.52851e-05
13	62006034	9.61796e-12	1.09386	5.52851e-05
13	62006367	1.92048e-10	1.09386	5.52851e-05
13	62010920	3.18399e-09	1.09386	5.52851e-05
13	62016942	2.26736e-09	1.09386	5.52851e-05
13	62017141	2.15468e-10	1.09386	5.52851e-05
13	62029611	7.3465e-11	1.09386	5.52851e-05
13	62030610	7.76574e-18	1.09386	5.52851e-05
13	62030693	2.45842e-17	1.09386	5.52851e-05
13	62044864	3.77814e-11	1.09386	5.52851e-05
13	62050414	2.45023e-09	1.09386	5.52851e-05
13	62132837	7.28194e-10	1.09386	5.52851e-05
13	62164851	1.75188e-11	1.09386	5.52851e-05
13	62170859	6.36295e-10	1.09386	5.52851e-05
13	62179617	1.61649e-11	1.09386	5.52851e-05
13	62208391	7.40885e-13	1.09386	5.52851e-05
13	62208392	7.40885e-13	1.09386	5.52851e-05
13	62222498	1.01315e-11	1.09386	5.52851e-05
13	62534761	1.84334e-10	1.09386	5.52851e-05
13	62543927	1.00268e-12	1.09386	5.52851e-05
13	62544043	1.79663e-12	1.09386	5.52851e-05
13	62552701	2.97758e-09	1.09386	5.52851e-05
13	62557400	4.8323e-13	1.09386	5.52851e-05
13	62563941	2.89417e-15	1.09386	5.52851e-05
13	62564796	3.74052e-10	1.09386	5.52851e-05
13	62565626	6.26586e-10	1.09386	5.52851e-05
13	62565659	9.8298e-10	1.09386	5.52851e-05
13	62566509	7.65638e-13	1.09386	5.52851e-05
13	62567187	5.69225e-26	1.09386	5.52851e-05
13	62568169	3.33625e-09	1.09386	5.52851e-05
13	62580434	1.07465e-16	1.09386	5.52851e-05
13	62591198	5.94048e-11	1.09386	5.52851e-05
13	62591655	1.80489e-10	1.09386	5.52851e-05
13	62598388	1.0462e-11	1.09386	5.52851e-05
13	62606922	4.18854e-11	1.09386	5.52851e-05
13	62630417	4.33377e-11	1.09386	5.52851e-05
13	62634170	1.467e-09	1.09386	5.52851e-05
13	62641004	5.76826e-11	1.09386	5.52851e-05
13	62644615	1.96216e-09	1.09386	5.52851e-05
13	62662385	3.79094e-11	1.09386	5.52851e-05
13	62664861	2.50532e-09	1.09386	5.52851e-05
13	62678425	8.32242e-15	1.09386	5.52851e-05
13	62681720	6.10363e-10	1.09386	5.52851e-05
13	62688856	2.97938e-09	1.09386	5.52851e-05
13	62691679	2.83215e-09	1.09386	5.52851e-05
13	62698645	9.13844e-11	1.09386	5.52851e-05
13	62699275	1.57435e-10	1.09386	5.52851e-05
13	62701970	1.27497e-10	1.09386	5.52851e-05
13	62704841	2.30839e-09	1.09386	5.52851e-05
13	62715495	1.00265e-11	1.09386	5.52851e-05
13	62717313	9.97705e-11	1.09386	5.52851e-05
13	62723262	4.56586e-13	1.09386	5.52851e-05
13	62724584	1.64025e-16	1.09386	5.52851e-05
13	62738889	2.65911e-10	1.09386	5.52851e-05
13	62741029	5.64264e-11	1.09386	5.52851e-05
13	62757592	5.61728e-16	1.09386	5.52851e-05
13	62766187	7.88469e-13	1.09386	5.52851e-05
13	62768036	2.50272e-11	1.09386	5.52851e-05
13	62768830	7.85929e-13	1.09386	5.52851e-05
13	62768872	6.57874e-15	1.09386	5.52851e-05
13	62769283	3.57829e-19	1.09386	5.52851e-05
13	62773654	1.71091e-20	1.09386	5.52851e-05
13	62777319	5.35307e-12	1.09386	5.52851e-05
13	62780726	2.82825e-14	1.09386	5.52851e-05
13	62784153	2.18365e-10	1.09386	5.52851e-05
13	62785157	7.05442e-11	1.09386	5.52851e-05
13	62785442	2.96823e-12	1.09386	5.52851e-05
13	62787258	1.45527e-12	1.09386	5.52851e-05
13	62787317	1.6459e-16	1.09386	5.52851e-05
13	62792242	5.02171e-11	1.09386	5.52851e-05
13	62792736	7.85225e-17	1.09386	5.52851e-05
13	62830115	1.746e-10	1.09386	5.52851e-05
13	62830547	4.31902e-15	1.09386	5.52851e-05
13	62831505	4.8263e-13	1.09386	5.52851e-05
13	62838339	2.95415e-10	1.09386	5.52851e-05
13	62840439	7.35283e-10	1.09386	5.52851e-05
13	62848981	3.3696e-09	1.09386	5.52851e-05
13	62853231	2.23131e-10	1.09386	5.52851e-05
13	62855801	1.36264e-11	1.09386	5.52851e-05
13	62857823	3.94414e-13	1.09386	5.52851e-05
13	62858035	3.24981e-10	1.09386	5.52851e-05
13	62858858	2.02957e-11	1.09386	5.52851e-05
13	62861442	1.26845e-10	1.09386	5.52851e-05
13	62877895	3.45537e-09	1.09386	5.52851e-05
13	62886967	2.51292e-09	1.09386	5.52851e-05
13	62896069	5.6214e-11	1.09386	5.52851e-05
13	62897409	7.63634e-10	1.09386	5.52851e-05
13	62898478	1.27895e-11	1.09386	5.52851e-05
13	62905544	2.40384e-15	1.09386	5.52851e-05
13	63172681	9.32184e-10	1.09386	5.52851e-05
13	63175217	1.06226e-11	1.09386	5.52851e-05
13	63196730	6.03735e-17	1.09386	5.52851e-05
13	63201496	8.58461e-14	1.09386	5.52851e-05
13	63224594	1.13992e-13	1.09386	5.52851e-05
13	63225873	5.90291e-11	1.09386	5.52851e-05
13	63226402	2.12608e-12	1.09386	5.52851e-05
13	63228110	1.55653e-09	1.09386	5.52851e-05
13	63228358	9.83311e-10	1.09386	5.52851e-05
13	63248984	2.86986e-09	1.09386	5.52851e-05
13	63255021	2.09087e-11	1.09386	5.52851e-05
13	63263901	2.84421e-10	1.09386	5.52851e-05
13	63265324	7.2961e-12	1.09386	5.52851e-05
13	63268444	8.68745e-12	1.09386	5.52851e-05
13	63281779	2.26736e-09	1.09386	5.52851e-05
13	63299740	6.88018e-17	1.09386	5.52851e-05
13	63304695	1.56644e-12	1.09386	5.52851e-05
13	63304708	1.56644e-12	1.09386	5.52851e-05
13	63309570	1.88689e-09	1.09386	5.52851e-05
13	63310137	3.43833e-10	1.09386	5.52851e-05
13	63310139	3.43833e-10	1.09386	5.52851e-05
13	63318435	3.33682e-15	1.09386	5.52851e-05
13	63322763	9.26858e-10	1.09386	5.52851e-05
13	63333903	1.55764e-09	1.09386	5.52851e-05
13	63334373	2.4079e-09	1.09386	5.52851e-05
13	63336124	1.33959e-10	1.09386	5.52851e-05
13	63341879	2.41706e-09	1.09386	5.52851e-05
13	63350198	2.54441e-12	1.09386	5.52851e-05
13	63370038	2.59476e-09	1.09386	5.52851e-05
13	63372744	7.17171e-13	1.09386	5.52851e-05
13	63374022	1.26819e-15	1.09386	5.52851e-05
13	63384069	2.00368e-09	1.09386	5.52851e-05
13	63386840	4.11497e-14	1.09386	5.52851e-05
13	63387140	4.0177e-11	1.09386	5.52851e-05
13	63392774	1.02304e-09	1.09386	5.52851e-05
13	63462650	8.35845e-11	1.09386	5.52851e-05
13	63469360	5.29806e-11	1.09386	5.52851e-05
13	63473041	6.01347e-11	1.09386	5.52851e-05
13	63477781	6.80742e-11	1.09386	5.52851e-05
13	63564390	3.87082e-10	1.09386	5.52851e-05
13	63572391	1.47509e-17	1.09386	5.52851e-05
13	63584143	7.85315e-12	1.09386	5.52851e-05
13	63584926	4.38496e-11	1.09386	5.52851e-05
13	63594773	5.24148e-14	1.09386	5.52851e-05
13	63594917	1.67545e-11	1.09386	5.52851e-05
13	63595029	2.56048e-11	1.09386	5.52851e-05
13	63595030	2.56048e-11	1.09386	5.52851e-05
13	63595456	1.01148e-09	1.09386	5.52851e-05
13	63596158	8.27232e-10	1.09386	5.52851e-05
13	63598224	7.68334e-11	1.09386	5.52851e-05
13	63615836	1.05738e-12	1.09386	5.52851e-05
13	63621124	2.35527e-09	1.09386	5.52851e-05
13	63629906	1.40857e-09	1.09386	5.52851e-05
13	63634000	9.83945e-11	1.09386	5.52851e-05
13	63660516	8.35808e-10	1.09386	5.52851e-05
13	63665849	2.6668e-11	1.09386	5.52851e-05
13	63676378	6.41824e-11	1.09386	5.52851e-05
13	63704743	5.61308e-11	1.09386	5.52851e-05
13	63732909	3.01738e-10	1.09386	5.52851e-05
13	63733586	2.26506e-09	1.09386	5.52851e-05
13	63744429	1.82126e-10	1.09386	5.52851e-05
13	63769484	6.20922e-11	1.09386	5.52851e-05
13	63771766	5.19405e-18	1.09386	5.52851e-05
13	63773565	2.42958e-15	1.09386	5.52851e-05
13	63817336	1.20518e-14	1.09386	5.52851e-05
13	63842029	3.33157e-10	1.09386	5.52851e-05
13	63843525	2.42067e-11	1.09386	5.52851e-05
13	63843917	1.12526e-09	1.09386	5.52851e-05
13	63881979	2.21443e-09	1.09386	5.52851e-05
13	63914252	5.89965e-10	1.09386	5.52851e-05
13	63992349	1.02212e-10	1.09386	5.52851e-05
13	64006950	2.35608e-17	1.09386	5.52851e-05
13	64030230	4.12934e-10	1.09386	5.52851e-05
13	64033058	3.49444e-10	1.09386	5.52851e-05
13	64041105	1.05346e-09	1.09386	5.52851e-05
13	64049209	7.52645e-11	1.09386	5.52851e-05
13	64071625	2.2821e-13	1.09386	5.52851e-05
13	64090560	1.69692e-10	1.09386	5.52851e-05
13	64091975	2.6073e-10	1.09386	5.52851e-05
13	64093125	1.87331e-14	1.09386	5.52851e-05
13	64107534	5.6967e-13	1.09386	5.52851e-05
13	64111166	4.30762e-10	1.09386	5.52851e-05
13	64114653	1.37653e-11	1.09386	5.52851e-05
13	64120599	6.74963e-10	1.09386	5.52851e-05
13	64121544	1.70645e-10	1.09386	5.52851e-05
13	64135425	2.20588e-10	1.09386	5.52851e-05
13	64135426	2.20588e-10	1.09386	5.52851e-05
13	64135484	1.12362e-10	1.09386	5.52851e-05
13	64135891	7.46906e-14	1.09386	5.52851e-05
13	64136728	4.05008e-10	1.09386	5.52851e-05
13	64150483	4.48048e-10	1.09386	5.52851e-05
13	64155247	2.81927e-09	1.09386	5.52851e-05
13	64163278	2.44957e-09	1.09386	5.52851e-05
13	64198280	2.50595e-10	1.09386	5.52851e-05
13	64212893	1.20765e-10	1.09386	5.52851e-05
13	64258314	1.59166e-12	1.09386	5.52851e-05
13	64276351	8.3709e-11	1.09386	5.52851e-05
13	64286461	1.30916e-09	1.09386	5.52851e-05
13	64341932	7.91269e-10	1.09386	5.52851e-05
13	64343332	2.90688e-09	1.09386	5.52851e-05
13	64357401	1.13097e-11	1.09386	5.52851e-05
13	64407611	1.5743e-09	1.09386	5.52851e-05
13	64687853	1.14782e-09	1.09386	5.52851e-05
13	64689029	1.76533e-10	1.09386	5.52851e-05
13	64689103	1.97247e-15	1.09386	5.52851e-05
13	64689170	2.0274e-10	1.09386	5.52851e-05
13	64689676	5.3741e-10	1.09386	5.52851e-05
13	64689680	5.3741e-10	1.09386	5.52851e-05
13	64697201	1.99458e-10	1.09386	5.52851e-05
13	64698857	6.0008e-10	1.09386	5.52851e-05
13	64717075	2.40061e-16	1.09386	5.52851e-05
13	64750663	9.01002e-11	1.09386	5.52851e-05
13	64770223	9.52202e-11	1.09386	5.52851e-05
13	64822209	2.13199e-14	1.09386	5.52851e-05
13	64832357	3.31562e-16	1.09386	5.52851e-05
13	64833832	2.31974e-10	1.09386	5.52851e-05
13	64874976	7.67813e-10	1.09386	5.52851e-05
13	64887697	1.22229e-10	1.09386	5.52851e-05
13	64962925	1.50294e-13	1.09386	5.52851e-05
13	64967021	6.65816e-10	1.09386	5.52851e-05
13	65038711	1.12292e-09	1.09386	5.52851e-05
13	65073280	2.1699e-10	1.09386	5.52851e-05
13	65126623	5.90249e-10	1.09386	5.52851e-05
13	65146719	1.00752e-09	1.09386	5.52851e-05
13	65148997	5.71368e-12	1.09386	5.52851e-05
13	65149759	2.17551e-13	1.09386	5.52851e-05
13	65150697	7.77487e-13	1.09386	5.52851e-05
13	65161453	2.38851e-10	1.09386	5.52851e-05
13	65162625	2.13065e-09	1.09386	5.52851e-05
13	65163243	5.04729e-11	1.09386	5.52851e-05
13	65164463	3.03656e-10	1.09386	5.52851e-05
13	65164609	3.53114e-10	1.09386	5.52851e-05
13	65166961	3.017e-14	1.09386	5.52851e-05
13	65171155	2.50795e-12	1.09386	5.52851e-05
13	65179450	3.22543e-10	1.09386	5.52851e-05
13	65183705	9.70387e-10	1.09386	5.52851e-05
13	65184363	2.73012e-09	1.09386	5.52851e-05
13	65212649	9.84137e-12	1.09386	5.52851e-05
13	65270039	2.38226e-09	1.09386	5.52851e-05
13	65304759	1.39805e-10	1.09386	5.52851e-05
13	65306147	6.40654e-11	1.09386	5.52851e-05
13	65306582	4.12929e-12	1.09386	5.52851e-05
13	65306791	7.20182e-15	1.09386	5.52851e-05
13	65317754	8.74162e-10	1.09386	5.52851e-05
13	65337350	1.18598e-11	1.09386	5.52851e-05
13	65338871	3.08972e-09	1.09386	5.52851e-05
13	65344465	3.60158e-10	1.09386	5.52851e-05
13	65356534	3.01147e-11	1.09386	5.52851e-05
13	65376883	4.86419e-13	1.09386	5.52851e-05
13	65384747	2.10025e-10	1.09386	5.52851e-05
13	65396833	1.42903e-11	1.09386	5.52851e-05
13	65397867	5.74961e-10	1.09386	5.52851e-05
13	65403255	1.15797e-11	1.09386	5.52851e-05
13	65408668	3.27735e-10	1.09386	5.52851e-05
13	65408708	6.57574e-10	1.09386	5.52851e-05
13	65412552	7.79135e-11	1.09386	5.52851e-05
13	65414140	3.74052e-10	1.09386	5.52851e-05
13	65414249	2.42958e-15	1.09386	5.52851e-05
13	65416253	1.34957e-12	1.09386	5.52851e-05
13	65428182	8.50754e-10	1.09386	5.52851e-05
13	65433592	1.10374e-10	1.09386	5.52851e-05
13	65436720	1.8183e-11	1.09386	5.52851e-05
13	65436740	1.8183e-11	1.09386	5.52851e-05
13	65440048	1.87331e-14	1.09386	5.52851e-05
13	65440700	1.91771e-11	1.09386	5.52851e-05
13	65442719	5.4172e-10	1.09386	5.52851e-05
13	65443422	3.05809e-09	1.09386	5.52851e-05
13	65464641	7.15641e-15	1.09386	5.52851e-05
13	65478023	1.79849e-15	1.09386	5.52851e-05
13	65485223	2.51677e-09	1.09386	5.52851e-05
13	65495827	2.56261e-13	1.09386	5.52851e-05
13	65508065	1.45635e-10	1.09386	5.52851e-05
13	65580862	2.85226e-15	1.09386	5.52851e-05
13	65587637	8.65286e-10	1.09386	5.52851e-05
13	65592435	2.48986e-10	1.09386	5.52851e-05
13	65606121	6.85457e-11	1.09386	5.52851e-05
13	65619291	1.66805e-09	1.09386	5.52851e-05
13	65621653	1.11067e-11	1.09386	5.52851e-05
13	65627335	3.844e-10	1.09386	5.52851e-05
13	65656549	8.00341e-12	1.09386	5.52851e-05
13	65663980	1.21517e-11	1.09386	5.52851e-05
13	65676133	7.63522e-11	1.09386	5.52851e-05
13	65676261	6.84865e-12	1.09386	5.52851e-05
13	65698169	1.76002e-09	1.09386	5.52851e-05
13	65736622	1.28074e-09	1.09386	5.52851e-05
13	65769020	1.36246e-14	1.09386	5.52851e-05
13	65857296	9.19252e-10	1.09386	5.52851e-05
13	65886522	4.28475e-10	1.09386	5.52851e-05
13	65943724	2.39773e-09	1.09386	5.52851e-05
13	65956553	8.39511e-11	1.09386	5.52851e-05
13	65957135	2.80784e-09	1.09386	5.52851e-05
13	65959906	1.77538e-16	1.09386	5.52851e-05
13	65959976	2.76392e-14	1.09386	5.52851e-05
13	65975802	4.51634e-13	1.09386	5.52851e-05
13	65981606	2.00631e-09	1.09386	5.52851e-05
13	65982544	1.0058e-10	1.09386	5.52851e-05
13	65985999	2.17084e-13	1.09386	5.52851e-05
13	65998200	2.23618e-11	1.09386	5.52851e-05
13	66010492	9.75899e-11	1.09386	5.52851e-05
13	66019010	4.84442e-12	1.09386	5.52851e-05
13	66023125	5.17021e-11	1.09386	5.52851e-05
13	66030212	6.01833e-15	1.09386	5.52851e-05
13	66037471	2.4084e-13	1.09386	5.52851e-05
13	66038828	1.0612e-09	1.09386	5.52851e-05
13	66042942	1.99614e-11	1.09386	5.52851e-05
13	66042945	1.99614e-11	1.09386	5.52851e-05
13	66044277	1.24852e-10	1.09386	5.52851e-05
13	66044799	1.42785e-10	1.09386	5.52851e-05
13	66045059	1.58089e-11	1.09386	5.52851e-05
13	66053868	5.2014e-10	1.09386	5.52851e-05
13	66060898	3.13253e-11	1.09386	5.52851e-05
13	66065381	3.82481e-10	1.09386	5.52851e-05
13	66066473	2.85268e-10	1.09386	5.52851e-05
13	66117201	2.74906e-09	1.09386	5.52851e-05
13	66172427	1.5312e-10	1.09386	5.52851e-05
13	66188807	5.38432e-12	1.09386	5.52851e-05
13	66189392	3.28681e-10	1.09386	5.52851e-05
13	66189581	8.8654e-10	1.09386	5.52851e-05
13	66190841	2.26757e-09	1.09386	5.52851e-05
13	66195092	1.494e-24	1.09386	5.52851e-05
13	66206410	4.36729e-10	1.09386	5.52851e-05
13	66208998	1.70216e-09	1.09386	5.52851e-05
13	66314225	2.34262e-09	1.09386	5.52851e-05
13	66366538	1.92681e-11	1.09386	5.52851e-05
13	66452192	5.73303e-10	1.09386	5.52851e-05
13	66522211	4.10988e-11	1.09386	5.52851e-05
13	66538323	3.94044e-10	1.09386	5.52851e-05
13	66543773	9.44952e-11	1.09386	5.52851e-05
13	66544807	1.17497e-14	1.09386	5.52851e-05
13	66544824	1.0073e-10	1.09386	5.52851e-05
13	66608065	3.10955e-09	1.09386	5.52851e-05
13	66648187	2.6722e-16	1.09386	5.52851e-05
13	66723696	2.3974e-11	1.09386	5.52851e-05
13	66739428	1.18412e-14	1.09386	5.52851e-05
13	66746539	7.84284e-10	1.09386	5.52851e-05
13	66749653	9.14031e-15	1.09386	5.52851e-05
13	66767019	4.66698e-10	1.09386	5.52851e-05
13	66776047	6.43013e-10	1.09386	5.52851e-05
13	66782855	3.9105e-13	1.09386	5.52851e-05
13	66809231	2.82995e-09	1.09386	5.52851e-05
13	66814972	7.52177e-11	1.09386	5.52851e-05
13	66827549	2.91458e-13	1.09386	5.52851e-05
13	66831027	1.95084e-10	1.09386	5.52851e-05
13	66867650	3.17869e-10	1.09386	5.52851e-05
13	66869011	5.22966e-12	1.09386	5.52851e-05
13	66896336	3.77684e-12	1.09386	5.52851e-05
13	66900686	2.51211e-09	1.09386	5.52851e-05
13	66905528	1.87665e-10	1.09386	5.52851e-05
13	66923484	7.86514e-11	1.09386	5.52851e-05
13	67112387	2.85226e-15	1.09386	5.52851e-05
13	67125683	9.32015e-15	1.09386	5.52851e-05
13	67185557	3.7237e-11	1.09386	5.52851e-05
13	67247150	8.08889e-11	1.09386	5.52851e-05
13	67247921	4.98278e-10	1.09386	5.52851e-05
13	67249278	1.09583e-11	1.09386	5.52851e-05
13	67273066	9.56235e-11	1.09386	5.52851e-05
13	67286870	3.58784e-10	1.09386	5.52851e-05
13	67335555	6.70848e-10	1.09386	5.52851e-05
13	67341734	2.50807e-10	1.09386	5.52851e-05
13	67362830	2.15821e-14	1.09386	5.52851e-05
13	67525986	1.5126e-12	1.09386	5.52851e-05
13	67528951	1.40884e-09	1.09386	5.52851e-05
13	67539068	3.40866e-10	1.09386	5.52851e-05
13	67568736	9.84746e-10	1.09386	5.52851e-05
13	67588861	1.07706e-11	1.09386	5.52851e-05
13	67708544	3.10013e-13	1.09386	5.52851e-05
13	67715082	1.27138e-11	1.09386	5.52851e-05
13	67715093	2.28872e-10	1.09386	5.52851e-05
13	67718595	3.41667e-09	1.09386	5.52851e-05
13	67769915	6.22248e-10	1.09386	5.52851e-05
13	67915646	7.32902e-10	1.09386	5.52851e-05
13	67969754	1.9719e-09	1.09386	5.52851e-05
13	68079490	1.14103e-12	1.09386	5.52851e-05
13	68079671	5.2663e-11	1.09386	5.52851e-05
13	68082304	4.90303e-11	1.09386	5.52851e-05
13	68083234	8.54669e-10	1.09386	5.52851e-05
13	68086318	9.81189e-16	1.09386	5.52851e-05
13	68089763	3.90441e-10	1.09386	5.52851e-05
13	68148059	7.26216e-12	1.09386	5.52851e-05
13	68148636	4.83381e-11	1.09386	5.52851e-05
13	68288735	6.57137e-16	1.09386	5.52851e-05
13	68289109	3.97757e-11	1.09386	5.52851e-05
13	68311783	1.17315e-09	1.09386	5.52851e-05
13	68578348	1.6549e-09	1.09386	5.52851e-05
13	68916191	2.33999e-11	1.09386	5.52851e-05
13	68965683	3.12703e-09	1.09386	5.52851e-05
13	68972484	2.42788e-10	1.09386	5.52851e-05
13	69156031	3.71425e-12	1.09386	5.52851e-05
13	69262753	2.50724e-09	1.09386	5.52851e-05
13	69560393	2.33999e-11	1.09386	5.52851e-05
13	69836333	2.4551e-10	1.09386	5.52851e-05
13	69836587	8.70927e-11	1.09386	5.52851e-05
13	69842205	9.40422e-12	1.09386	5.52851e-05
13	69863454	7.72272e-10	1.09386	5.52851e-05
13	69871664	2.6038e-09	1.09386	5.52851e-05
13	69898161	1.24982e-11	1.09386	5.52851e-05
13	69904987	1.36931e-10	1.09386	5.52851e-05
13	69908294	1.96138e-09	1.09386	5.52851e-05
13	69909660	1.89718e-11	1.09386	5.52851e-05
13	69910050	7.3857e-10	1.09386	5.52851e-05
13	69916005	4.28523e-10	1.09386	5.52851e-05
13	69927488	1.90145e-09	1.09386	5.52851e-05
13	69937219	5.95213e-13	1.09386	5.52851e-05
13	69937953	3.59524e-11	1.09386	5.52851e-05
13	69959929	1.7023e-10	1.09386	5.52851e-05
13	70008287	4.21269e-10	1.09386	5.52851e-05
13	70102698	2.91657e-09	1.09386	5.52851e-05
13	70102710	2.91657e-09	1.09386	5.52851e-05
13	70102884	1.9619e-09	1.09386	5.52851e-05
13	70129026	3.59524e-11	1.09386	5.52851e-05
13	70167534	4.56482e-12	1.09386	5.52851e-05
13	70171785	1.68483e-11	1.09386	5.52851e-05
13	70318925	1.86863e-09	1.09386	5.52851e-05
13	70367351	6.48535e-12	1.09386	5.52851e-05
13	70371955	1.88757e-09	1.09386	5.52851e-05
13	70545220	5.27952e-10	1.09386	5.52851e-05
13	70928034	6.88605e-10	1.09386	5.52851e-05
13	70929643	5.58532e-10	1.09386	5.52851e-05
13	72176538	1.17739e-09	1.09386	5.52851e-05
14	77142357	3.14093e-09	1.09386	5.52851e-05
