# Supplementary material for: A 13.42-kb tandem duplication at the ASIP locus is strongly associated with the depigmentation phenotype of non-classic Swiss markings in goats
Source: BMC Genomics. 2022 Jun 13;23:437. doi: 10.1186/s12864-022-08672-9 (PMC9190080; doi:10.1186/s12864-022-08672-9)
Supplement: Supplementary file 4 — Additional file 4: Table S3. The list of genes within the major association signal on chromosome 13. [file 12864_2022_8672_MOESM4_ESM.xlsx]

## Sheet: gene_id
Additional file 4 Table S3 The list of genes within the major association signal on chromosome 13
Ensembl gene id	Gene name	Gene biotype	Genomic coordinates
			Chromosome	Starting position	Ending postion	Strand
ENSCHIG00000024563		protein_coding	13	52711028	52755142	+
ENSCHIG00000001274		protein_coding	13	52788170	52799189	+
ENSCHIG00000014141		protein_coding	13	52851622	52867673	+
ENSCHIG00000010491	GINS1	protein_coding	13	52920705	52938300	+
ENSCHIG00000018877	PCMTD2	protein_coding	13	52971398	52999783	-
ENSCHIG00000000961	MYT1	protein_coding	13	53002635	53035318	-
ENSCHIG00000003852	NPBWR2	protein_coding	13	53094654	53095664	+
ENSCHIG00000024097	OPRL1	protein_coding	13	53100703	53107883	-
ENSCHIG00000022007	LKAAEAR1	protein_coding	13	53114038	53114819	+
ENSCHIG00000004921	RGS19	protein_coding	13	53121591	53123855	+
ENSCHIG00000016703	TCEA2	protein_coding	13	53125473	53132522	-
ENSCHIG00000025552	SOX18	protein_coding	13	53143677	53147649	+
ENSCHIG00000018187	PRPF6	protein_coding	13	53156974	53192455	-
ENSCHIG00000003409	RF00026	snRNA	13	53187263	53187335	+
ENSCHIG00000019244	SAMD10	protein_coding	13	53194179	53197290	+
ENSCHIG00000019247	ZNF512B	protein_coding	13	53202797	53208319	+
ENSCHIG00000015194	UCKL1	protein_coding	13	53217117	53222827	+
ENSCHIG00000026568	DNAJC5	protein_coding	13	53232139	53234543	-
ENSCHIG00000021142	TPD52L2	protein_coding	13	53263139	53277667	-
ENSCHIG00000002136	ABHD16B	protein_coding	13	53279529	53280941	-
ENSCHIG00000027256	ZBTB46	protein_coding	13	53321214	53349353	+
ENSCHIG00000013029	SLC2A4RG	protein_coding	13	53352694	53355776	-
ENSCHIG00000026209	ZGPAT	protein_coding	13	53359706	53368860	-
ENSCHIG00000010007	ARFRP1	protein_coding	13	53370062	53375182	+
ENSCHIG00000023828	TNFRSF6B	protein_coding	13	53376904	53378283	-
ENSCHIG00000014098	RTEL1	protein_coding	13	53378983	53398221	-
ENSCHIG00000025919	STMN3	protein_coding	13	53407247	53409735	+
ENSCHIG00000010276	GMEB2	protein_coding	13	53423910	53436635	+
ENSCHIG00000010688	FNDC11	protein_coding	13	53439544	53440545	-
ENSCHIG00000014015	SRMS	protein_coding	13	53443336	53449093	+
ENSCHIG00000025310	PTK6	protein_coding	13	53451802	53461540	+
ENSCHIG00000016840	PPDPF	protein_coding	13	53460119	53460844	-
ENSCHIG00000016589	EEF1A2	protein_coding	13	53475234	53484361	+
ENSCHIG00000011199	KCNQ2	protein_coding	13	53495212	53543225	+
ENSCHIG00000023125	CHRNA4	protein_coding	13	53566467	53578570	+
ENSCHIG00000013050	COL20A1	protein_coding	13	53584099	53605985	-
ENSCHIG00000027204	ARFGAP1	protein_coding	13	53609701	53617552	-
ENSCHIG00000021634	BIRC7	protein_coding	13	53641388	53644674	-
ENSCHIG00000026494	YTHDF1	protein_coding	13	53654782	53666181	+
ENSCHIG00000009530	MiRNA 124-3	miRNA	13	53677306	53677392	-
ENSCHIG00000002091		lincRNA	13	53680498	53689859	+
ENSCHIG00000008622	RF00635	misc_RNA	13	53713481	53713598	-
ENSCHIG00000002095		lincRNA	13	53725202	53749529	-
ENSCHIG00000012514	BHLHE23	protein_coding	13	53748016	53748684	+
ENSCHIG00000021766	SLC17A9	protein_coding	13	53770594	53785225	-
ENSCHIG00000023483	GID8	protein_coding	13	53790730	53793628	-
ENSCHIG00000010423	DIDO1	protein_coding	13	53804300	53845480	+
ENSCHIG00000019060	TCFL5	protein_coding	13	53851527	53870148	+
ENSCHIG00000022644	COL9A3	protein_coding	13	53868326	53877391	-
ENSCHIG00000020689	OGFR	protein_coding	13	53886608	53897665	-
ENSCHIG00000014569	MRGBP	protein_coding	13	53900671	53904141	-
ENSCHIG00000026075	NTSR1	protein_coding	13	53928289	53978263	-
ENSCHIG00000020363	SLCO4A1	protein_coding	13	53991054	54015202	-
ENSCHIG00000009296	MIR1	miRNA	13	54063801	54063871	-
ENSCHIG00000002098		lincRNA	13	54072277	54079770	+
ENSCHIG00000002101		lincRNA	13	54081226	54082446	-
ENSCHIG00000014469	GATA5	protein_coding	13	54117018	54128488	+
ENSCHIG00000025293	RBBP8NL	protein_coding	13	54154875	54169297	+
ENSCHIG00000016200	CABLES2	protein_coding	13	54169299	54182002	+
ENSCHIG00000013467	RPS21	protein_coding	13	54184089	54184979	-
ENSCHIG00000011048	LAMA5	protein_coding	13	54199034	54237054	-
ENSCHIG00000015510	ADRM1	protein_coding	13	54259872	54264626	-
ENSCHIG00000021852	OSBPL2	protein_coding	13	54272436	54309719	-
ENSCHIG00000006885	HRH3	protein_coding	13	54325596	54328984	+
ENSCHIG00000022564	MTG2	protein_coding	13	54339132	54344260	-
ENSCHIG00000024560	SS18L1	protein_coding	13	54348456	54373995	-
ENSCHIG00000014692	PSMA7	protein_coding	13	54374341	54381949	+
ENSCHIG00000010284	LSM14B	protein_coding	13	54383318	54392073	-
ENSCHIG00000012545	TAF4	protein_coding	13	54417836	54481789	+
ENSCHIG00000007626	CDH4	protein_coding	13	54498979	54631086	-
ENSCHIG00000002104		lincRNA	13	55097026	55101028	-
ENSCHIG00000002113		lincRNA	13	55195092	55201421	+
ENSCHIG00000027057	CDH26	protein_coding	13	55861528	55910085	-
ENSCHIG00000011525	FAM217B	protein_coding	13	55924957	55926105	-
ENSCHIG00000012459	PPP1R3D	protein_coding	13	55930140	55931039	+
ENSCHIG00000013442	SYCP2	protein_coding	13	55943690	56007380	+
ENSCHIG00000021023	PHACTR3	protein_coding	13	56020108	56225102	-
ENSCHIG00000002118		lincRNA	13	56315602	56362183	-
ENSCHIG00000017167	EDN3	protein_coding	13	56388566	56413718	-
ENSCHIG00000026441	ZNF831	protein_coding	13	56459962	56564553	-
ENSCHIG00000013750	PRELID3B	protein_coding	13	56659847	56667375	+
ENSCHIG00000023373	ATP5F1E	protein_coding	13	56669916	56671774	+
ENSCHIG00000025696	TUBB1	protein_coding	13	56677775	56683393	-
ENSCHIG00000011423	CTSZ	protein_coding	13	56693430	56702581	+
ENSCHIG00000021753	NELFCD	protein_coding	13	56698808	56713638	-
ENSCHIG00000011782	GNAS	protein_coding	13	56780834	56799895	-
ENSCHIG00000013806		protein_coding	13	56782020	56788787	+
ENSCHIG00000003489	RF02131	misc_RNA	13	56837695	56837818	-
ENSCHIG00000002044	RF02130	misc_RNA	13	56837953	56838078	-
ENSCHIG00000002645	RF02129	misc_RNA	13	56839655	56839692	-
ENSCHIG00000002889	RF02128	misc_RNA	13	56845700	56845817	-
ENSCHIG00000003214	RF02127	misc_RNA	13	56846108	56846212	-
ENSCHIG00000004449	LOC108633189	protein_coding	13	56847455	56848180	-
ENSCHIG00000002122		lincRNA	13	56890049	56897384	+
ENSCHIG00000002125		lincRNA	13	56897937	56920324	+
ENSCHIG00000020605	NPEPL1	protein_coding	13	56983861	57000466	-
ENSCHIG00000015266	STX16	protein_coding	13	57014835	57037529	-
ENSCHIG00000002128		lincRNA	13	57163466	57172798	-
ENSCHIG00000008762	APCDD1L	protein_coding	13	57172868	57222760	+
ENSCHIG00000023510	VAPB	protein_coding	13	57238728	57284590	-
ENSCHIG00000017305	RAB22A	protein_coding	13	57306938	57359059	-
ENSCHIG00000002134		lincRNA	13	57413450	57433856	+
ENSCHIG00000013954	C20orf85	protein_coding	13	57478596	57494409	-
ENSCHIG00000002141		lincRNA	13	57739824	57743927	-
ENSCHIG00000019681	PMEPA1	protein_coding	13	57779094	57832304	+
ENSCHIG00000006747	ZBP1	protein_coding	13	57858562	57868062	+
ENSCHIG00000004184	PCK1	protein_coding	13	57902825	57909251	-
ENSCHIG00000012079	CTCFL	protein_coding	13	57949615	57977012	+
ENSCHIG00000002609	RBM38	protein_coding	13	58049709	58065906	-
ENSCHIG00000021396	RAE1	protein_coding	13	58079133	58096797	-
ENSCHIG00000024033	SPO11	protein_coding	13	58104728	58119239	-
ENSCHIG00000002143		lincRNA	13	58120535	58162276	+
ENSCHIG00000009982	BMP7	protein_coding	13	58173993	58260399	+
ENSCHIG00000002148		lincRNA	13	58356280	58369045	+
ENSCHIG00000002152		lincRNA	13	58613390	58615881	-
ENSCHIG00000016251	TFAP2C	protein_coding	13	58658761	58666862	-
ENSCHIG00000011944		protein_coding	13	58731400	58732833	-
ENSCHIG00000016795	RTF2	protein_coding	13	58736149	58783354	-
ENSCHIG00000011787	GCNT7	protein_coding	13	58756100	58759544	+
ENSCHIG00000025456	CASS4	protein_coding	13	58789659	58826861	-
ENSCHIG00000001328	RF00001	rRNA	13	58810902	58811015	-
ENSCHIG00000024686	CSTF1	protein_coding	13	58834981	58845464	-
ENSCHIG00000024453	AURKA	protein_coding	13	58845888	58863418	+
ENSCHIG00000020130	FAM210B	protein_coding	13	58863739	59000588	-
ENSCHIG00000015868	LOC102171800	protein_coding	13	58963670	58974658	+
ENSCHIG00000020185	SIRPB2	protein_coding	13	58979887	58993908	+
ENSCHIG00000026320	NSFL1C	protein_coding	13	59000441	59023505	+
ENSCHIG00000008981		protein_coding	13	59038422	59058673	+
ENSCHIG00000026727	SDCBP2	protein_coding	13	59099867	59109251	+
ENSCHIG00000022086	SNPH	protein_coding	13	59109338	59153253	-
ENSCHIG00000022078	RAD21L1	protein_coding	13	59164356	59200933	-
ENSCHIG00000022210	C20orf202	protein_coding	13	59228937	59233624	-
ENSCHIG00000000818	TMEM74B	protein_coding	13	59248626	59249327	+
ENSCHIG00000020929	PSMF1	protein_coding	13	59263238	59307007	-
ENSCHIG00000015538	RSPO4	protein_coding	13	59419686	59455049	+
ENSCHIG00000018246	ANGPT4	protein_coding	13	59493880	59538063	+
ENSCHIG00000001856	FAM110A	protein_coding	13	59564083	59564970	-
ENSCHIG00000020719	SLC52A3	protein_coding	13	59592204	59612462	+
ENSCHIG00000009973	SCRT2	protein_coding	13	59692703	59710102	+
ENSCHIG00000014700	SRXN1	protein_coding	13	59717844	59722839	+
ENSCHIG00000018549	TCF15	protein_coding	13	59766042	59771658	+
ENSCHIG00000022551	CSNK2A1	protein_coding	13	59855703	59879393	+
ENSCHIG00000016768	TBC1D20	protein_coding	13	59896503	59913995	+
ENSCHIG00000026503	RBCK1	protein_coding	13	59919486	59936560	-
ENSCHIG00000020330	TRIB3	protein_coding	13	59950814	59957495	-
ENSCHIG00000026602	NRSN2	protein_coding	13	59987371	59993080	-
ENSCHIG00000008242	SOX12	protein_coding	13	60010611	60011555	-
ENSCHIG00000009882	ZCCHC3	protein_coding	13	60031222	60032436	-
ENSCHIG00000020524		protein_coding	13	60038300	60038736	-
ENSCHIG00000025465	C20orf96	protein_coding	13	60041402	60061086	+
ENSCHIG00000019355	DEFB132	protein_coding	13	60073249	60074951	-
ENSCHIG00000025574	DEFB129	protein_coding	13	60089598	60091782	-
ENSCHIG00000015124		protein_coding	13	60102710	60104313	+
ENSCHIG00000014511	DEFB127	protein_coding	13	60111118	60113329	-
ENSCHIG00000023268	DEFB126	protein_coding	13	60123169	60128091	-
ENSCHIG00000025575	DEFB125	protein_coding	13	60147285	60153560	-
ENSCHIG00000021483		protein_coding	13	60162884	60174111	+
ENSCHIG00000025640	DEFB116	protein_coding	13	60229195	60234583	-
ENSCHIG00000003049		protein_coding	13	60259303	60260941	-
ENSCHIG00000014411		protein_coding	13	60266952	60269778	+
ENSCHIG00000014535	LOC106502770	protein_coding	13	60275468	60285321	+
ENSCHIG00000018593	DEFB119	protein_coding	13	60294999	60296395	-
ENSCHIG00000022051	DEFB121	protein_coding	13	60313475	60314775	-
ENSCHIG00000026115		protein_coding	13	60324927	60329754	-
ENSCHIG00000003257		protein_coding	13	60335945	60340698	-
ENSCHIG00000021148		protein_coding	13	60354671	60359018	+
ENSCHIG00000022925	DEFB124	protein_coding	13	60375362	60378549	-
ENSCHIG00000015039	REM1	protein_coding	13	60382214	60390995	+
ENSCHIG00000027045	HM13	protein_coding	13	60416899	60458331	+
ENSCHIG00000011101	ID1	protein_coding	13	60489650	60493144	+
ENSCHIG00000015565	LOC102179296	protein_coding	13	60507268	60515714	+
ENSCHIG00000024173	BCL2L1	protein_coding	13	60530416	60580682	-
ENSCHIG00000023873	TPX2	protein_coding	13	60599921	60651474	+
ENSCHIG00000017086	MYLK2	protein_coding	13	60666232	60683087	+
ENSCHIG00000013849	FOXS1	protein_coding	13	60690132	60691124	-
ENSCHIG00000027084		protein_coding	13	60691825	60703732	-
ENSCHIG00000022835	DUSP15	protein_coding	13	60707270	60714776	-
ENSCHIG00000013487		protein_coding	13	60722653	60722985	-
ENSCHIG00000016443	TTLL9	protein_coding	13	60722858	60771784	+
ENSCHIG00000016687	PDRG1	protein_coding	13	60774603	60780307	-
ENSCHIG00000027052	XKR7	protein_coding	13	60796444	60821549	+
ENSCHIG00000019648	CCM2L	protein_coding	13	60834727	60853093	+
ENSCHIG00000021802	HCK	protein_coding	13	60870179	60917208	+
ENSCHIG00000012891	TM9SF4	protein_coding	13	60930526	60981882	+
ENSCHIG00000026982	PLAGL2	protein_coding	13	60992156	60997089	-
ENSCHIG00000021140	POFUT1	protein_coding	13	61002590	61022883	+
ENSCHIG00000027020	KIF3B	protein_coding	13	61052794	61088140	+
ENSCHIG00000025369	ASXL1	protein_coding	13	61110190	61197682	+
ENSCHIG00000016821		protein_coding	13	61139420	61143250	+
ENSCHIG00000011360		protein_coding	13	61187042	61187377	-
ENSCHIG00000025689	NOL4L	protein_coding	13	61206755	61334866	-
ENSCHIG00000015431		protein_coding	13	61404524	61409560	+
ENSCHIG00000025846		protein_coding	13	61422038	61422336	+
ENSCHIG00000019380	COMMD7	protein_coding	13	61430558	61456127	-
ENSCHIG00000006391	DNMT3B	protein_coding	13	61467502	61502404	+
ENSCHIG00000023232	MAPRE1	protein_coding	13	61512875	61536063	+
ENSCHIG00000014175	EFCAB8	protein_coding	13	61543751	61595042	+
ENSCHIG00000015270	SUN5	protein_coding	13	61602811	61627009	-
ENSCHIG00000026759	BPIFB2	protein_coding	13	61632468	61650406	+
ENSCHIG00000019460	BPIFB6	protein_coding	13	61655453	61672602	+
ENSCHIG00000023551	BPIFB3	protein_coding	13	61677938	61696988	+
ENSCHIG00000015953	BPIFB4	protein_coding	13	61704752	61730572	+
ENSCHIG00000002157		lincRNA	13	61751574	61765156	+
ENSCHIG00000002160		lincRNA	13	61804324	61806210	-
ENSCHIG00000002163		lincRNA	13	61806236	61813167	+
ENSCHIG00000009057	LOC102171351	protein_coding	13	61816335	62104133	+
ENSCHIG00000002171		lincRNA	13	61820997	61823076	+
ENSCHIG00000002175		lincRNA	13	61845953	61847887	+
ENSCHIG00000001593	LOC108637410	protein_coding	13	61942819	61943568	-
ENSCHIG00000021281		protein_coding	13	61943359	61948122	+
ENSCHIG00000002181		lincRNA	13	61944951	61947027	+
ENSCHIG00000014390	BPIFA2	protein_coding	13	61962034	61971555	+
ENSCHIG00000023902		protein_coding	13	61993795	62104133	+
ENSCHIG00000002187		lincRNA	13	62160296	62163302	+
ENSCHIG00000021482	LOC102170799	protein_coding	13	62198281	62207313	-
ENSCHIG00000002194		lincRNA	13	62214947	62216844	-
ENSCHIG00000002197		lincRNA	13	62235770	62268046	-
ENSCHIG00000019106	BPIFA3	protein_coding	13	62295930	62307942	+
ENSCHIG00000024834	BPIFA1	protein_coding	13	62315680	62320301	+
ENSCHIG00000002200		lincRNA	13	62338208	62340992	-
ENSCHIG00000017212	BPIFB1	protein_coding	13	62349883	62369603	+
ENSCHIG00000006775	LOC102187691	protein_coding	13	62377959	62395919	+
ENSCHIG00000026048	CDK5RAP1	protein_coding	13	62434417	62469540	-
ENSCHIG00000026424	SNTA1	protein_coding	13	62475759	62505131	-
ENSCHIG00000017263	CBFA2T2	protein_coding	13	62545184	62679020	+
ENSCHIG00000024415	NECAB3	protein_coding	13	62691786	62709539	-
ENSCHIG00000024263	C13H20orf144	protein_coding	13	62697671	62699090	+
ENSCHIG00000002177	ACTL10	protein_coding	13	62702198	62703349	+
ENSCHIG00000015683	E2F1	protein_coding	13	62712057	62720245	-
ENSCHIG00000019935	PXMP4	protein_coding	13	62730591	62746980	-
ENSCHIG00000018677	ZNF341	protein_coding	13	62768100	62801805	+
ENSCHIG00000015320	CHMP4B	protein_coding	13	62814775	62861296	+
ENSCHIG00000026609	RALY	protein_coding	13	63040954	63053604	+
ENSCHIG00000026317	EIF2S2	protein_coding	13	63064272	63077568	-
ENSCHIG00000012008		protein_coding	13	63136535	63140279	+
ENSCHIG00000002210		lincRNA	13	63162807	63189361	+
ENSCHIG00000002671	RF00045	snoRNA	13	63236547	63236746	+
ENSCHIG00000014323	ASIP	protein_coding	13	63244165	63249361	+
ENSCHIG00000026741	AHCY	protein_coding	13	63263617	63280635	-
ENSCHIG00000013191	ITCH	protein_coding	13	63375659	63459284	+
ENSCHIG00000017947	DYNLRB1	protein_coding	13	63474011	63482902	+
ENSCHIG00000022203	MAP1LC3A	protein_coding	13	63499200	63500262	+
ENSCHIG00000024810	PIGU	protein_coding	13	63501243	63594625	-
ENSCHIG00000012729		protein_coding	13	63604915	63605628	-
ENSCHIG00000025399	TP53INP2	protein_coding	13	63620858	63629448	+
ENSCHIG00000016934	NCOA6	protein_coding	13	63629539	63721494	-
ENSCHIG00000023150	GGT7	protein_coding	13	63731619	63757174	-
ENSCHIG00000023954	ACSS2	protein_coding	13	63760319	63803858	+
ENSCHIG00000026043	GSS	protein_coding	13	63805692	63826777	-
ENSCHIG00000018193	MYH7B	protein_coding	13	63850907	63874904	+
ENSCHIG00000002310	MIR499B	miRNA	13	63862881	63862953	-
ENSCHIG00000020184	TRPC4AP	protein_coding	13	63875847	63945341	-
ENSCHIG00000010223	EDEM2	protein_coding	13	63964391	63993097	-
ENSCHIG00000021754	PROCR	protein_coding	13	64019419	64023755	+
ENSCHIG00000012983	MMP24	protein_coding	13	64084020	64114249	+
ENSCHIG00000011324	EIF6	protein_coding	13	64118470	64124206	-
ENSCHIG00000020912	FAM83C	protein_coding	13	64126776	64132420	-
ENSCHIG00000012942	UQCC1	protein_coding	13	64145593	64226862	-
ENSCHIG00000012502	GDF5	protein_coding	13	64252717	64257314	-
ENSCHIG00000024590	GDF5OS	protein_coding	13	64252877	64255545	+
ENSCHIG00000024256	CEP250	protein_coding	13	64271518	64359961	+
ENSCHIG00000007707	ERGIC3	protein_coding	13	64350413	64363378	+
ENSCHIG00000000944	LOC102173760	protein_coding	13	64365310	64404079	-
ENSCHIG00000020758	SPAG4	protein_coding	13	64409828	64414404	+
ENSCHIG00000026343	CPNE1	protein_coding	13	64417236	64449259	-
ENSCHIG00000024592	RBM12	protein_coding	13	64443644	64446505	-
ENSCHIG00000017996	NFS1	protein_coding	13	64454507	64475994	-
ENSCHIG00000010377	ROMO1	protein_coding	13	64476348	64477495	+
ENSCHIG00000009015		protein_coding	13	64479285	64479467	+
ENSCHIG00000024884	RBM39	protein_coding	13	64480092	64502779	-
ENSCHIG00000015844		protein_coding	13	64503164	64504581	-
ENSCHIG00000016721	PHF20	protein_coding	13	64551111	64661947	+
ENSCHIG00000004573	RF00001	rRNA	13	64608569	64608675	+
ENSCHIG00000005664	RF00026	snRNA	13	64646753	64646862	-
ENSCHIG00000009506	SCAND1	protein_coding	13	64665843	64666379	-
ENSCHIG00000023408	CNBD2	protein_coding	13	64677689	64728539	+
ENSCHIG00000025392	EPB41L1	protein_coding	13	64779348	64927968	+
ENSCHIG00000021208	AAR2	protein_coding	13	64934144	64949877	+
ENSCHIG00000022363	DLGAP4	protein_coding	13	65114107	65200155	+
ENSCHIG00000021010	MYL9	protein_coding	13	65216442	65221054	+
ENSCHIG00000015412	TGIF2	protein_coding	13	65246500	65262450	+
ENSCHIG00000027200	LOC102177994	protein_coding	13	65272510	65279193	+
ENSCHIG00000010911	SLA2	protein_coding	13	65280672	65303598	-
ENSCHIG00000018760	NDRG3	protein_coding	13	65311093	65356749	-
ENSCHIG00000025762	DSN1	protein_coding	13	65381267	65397713	-
ENSCHIG00000025181	SOGA1	protein_coding	13	65407372	65453462	-
ENSCHIG00000026358	TLDC2	protein_coding	13	65485700	65493895	+
ENSCHIG00000027049	SAMHD1	protein_coding	13	65492640	65550898	-
ENSCHIG00000011028		protein_coding	13	65552987	65553565	+
ENSCHIG00000019085		protein_coding	13	65572163	65573039	-
ENSCHIG00000010137	RBL1	protein_coding	13	65581964	65641120	-
ENSCHIG00000012312	MROH8	protein_coding	13	65653067	65710384	-
ENSCHIG00000000531	RPN2	protein_coding	13	65710143	65759682	+
ENSCHIG00000003037	RF00428	snoRNA	13	65721289	65721419	+
ENSCHIG00000011021	GHRH	protein_coding	13	65769486	65774102	-
ENSCHIG00000024259	MANBAL	protein_coding	13	65811760	65826979	+
ENSCHIG00000005804	SRC	protein_coding	13	65886165	65904226	+
ENSCHIG00000013030	BLCAP	protein_coding	13	66022288	66022551	-
ENSCHIG00000026109	NNAT	protein_coding	13	66024662	66026042	+
ENSCHIG00000002217		lincRNA	13	66157415	66163371	+
ENSCHIG00000022602	CTNNBL1	protein_coding	13	66178013	66339194	+
ENSCHIG00000020906	VSTM2L	protein_coding	13	66368605	66408199	+
ENSCHIG00000018124	TTI1	protein_coding	13	66438095	66468468	-
ENSCHIG00000023548	RPRD1B	protein_coding	13	66476129	66531452	+
ENSCHIG00000025215	TGM2	protein_coding	13	66574412	66606925	-
ENSCHIG00000005580	RF00026	snRNA	13	66620564	66620670	+
ENSCHIG00000024385	KIAA1755	protein_coding	13	66655346	66693171	-
ENSCHIG00000016187	BPI	protein_coding	13	66738012	66768527	+
ENSCHIG00000019736	LBP	protein_coding	13	66781127	66817019	+
ENSCHIG00000008003	LOC102186320	protein_coding	13	66861779	66888888	+
ENSCHIG00000008641	RF00056	snoRNA	13	66893360	66893491	-
ENSCHIG00000025435		protein_coding	13	66909045	66911536	-
ENSCHIG00000008650	RF00056	snoRNA	13	66919372	66919504	-
ENSCHIG00000008652	RF00056	snoRNA	13	66920476	66920610	-
ENSCHIG00000008654	RF00056	snoRNA	13	66935784	66935918	+
ENSCHIG00000002222		lincRNA	13	66937076	66955203	-
ENSCHIG00000008635	RF00056	snoRNA	13	66939137	66939270	+
ENSCHIG00000026448	RALGAPB	protein_coding	13	66969820	67044776	+
ENSCHIG00000025156	ADIG	protein_coding	13	67051212	67056517	+
ENSCHIG00000010731	SLC32A1	protein_coding	13	67129359	67134242	+
ENSCHIG00000011023	ACTR5	protein_coding	13	67136143	67159204	+
ENSCHIG00000012370	PPP1R16B	protein_coding	13	67223208	67303621	+
ENSCHIG00000023451	FAM83D	protein_coding	13	67305704	67329202	+
ENSCHIG00000002064	RF01233	snoRNA	13	67331602	67331736	+
ENSCHIG00000023863	DHX35	protein_coding	13	67337291	67404571	+
ENSCHIG00000002226		lincRNA	13	67418044	67451443	+
ENSCHIG00000002235		lincRNA	13	68582478	68603265	+
ENSCHIG00000002237		lincRNA	13	68635488	68658588	+
ENSCHIG00000005485	RF00026	snRNA	13	68710993	68711099	+
ENSCHIG00000002246		lincRNA	13	68749078	68772684	-
ENSCHIG00000002252		lincRNA	13	68792308	68835567	-
ENSCHIG00000002254		lincRNA	13	68821912	68853530	+
ENSCHIG00000013144	MAFB	protein_coding	13	68959571	68960866	-
ENSCHIG00000002262		lincRNA	13	69182350	69232355	-
ENSCHIG00000024107	TOP1	protein_coding	13	69270961	69354255	+
ENSCHIG00000001404	RF00026	snRNA	13	69302041	69302147	+
ENSCHIG00000005772	RF00026	snRNA	13	69346043	69346147	+
ENSCHIG00000006165	RF00026	snRNA	13	69358858	69358992	-
ENSCHIG00000024684	PLCG1	protein_coding	13	69366794	69402761	+
ENSCHIG00000021182	ZHX3	protein_coding	13	69407130	69469436	-
ENSCHIG00000010855	LPIN3	protein_coding	13	69539940	69552338	+
ENSCHIG00000023223	EMILIN3	protein_coding	13	69554339	69559361	-
ENSCHIG00000002264		lincRNA	13	69566360	69584333	-
ENSCHIG00000017606	CHD6	protein_coding	13	69591203	69796584	-
ENSCHIG00000023124	PTPRT	protein_coding	13	70268299	70560482	-
ENSCHIG00000002270		lincRNA	13	70773052	70852345	-
ENSCHIG00000025608		protein_coding	13	70877666	70997684	-
ENSCHIG00000003779		protein_coding	13	71167995	71168309	+
ENSCHIG00000002277		lincRNA	13	71202063	71206039	+
ENSCHIG00000005200	RF00600	snoRNA	13	71512009	71512151	+
ENSCHIG00000015890	SRSF6	protein_coding	13	71653504	71656567	+
ENSCHIG00000027253	L3MBTL1	protein_coding	13	71671819	71694858	+
ENSCHIG00000022211	SGK2	protein_coding	13	71714388	71730182	+
ENSCHIG00000022197	IFT52	protein_coding	13	71737933	71764097	+
ENSCHIG00000010139	MYBL2	protein_coding	13	71779058	71804630	+
ENSCHIG00000020800	GTSF1L	protein_coding	13	71816414	71817295	-
ENSCHIG00000023945		protein_coding	13	71931309	71932049	-
ENSCHIG00000020737	TOX2	protein_coding	13	71953250	72107949	+
ENSCHIG00000025563	JPH2	protein_coding	13	72127871	72196827	-
