# Supplementary material for: A 13.42-kb tandem duplication at the ASIP locus is strongly associated with the depigmentation phenotype of non-classic Swiss markings in goats
Source: BMC Genomics. 2022 Jun 13;23:437. doi: 10.1186/s12864-022-08672-9 (PMC9190080; doi:10.1186/s12864-022-08672-9)
Supplement: Supplementary file 5 — Additional file 5: Table S4. Summary of genotypes at five associated missense SNPs and one indel in eight domestic goat populations and Bezoars. [file 12864_2022_8672_MOESM5_ESM.xlsx]

## Sheet: Sheet1
Additional file 5 Table S4 Summary of genotypes at five associated missense SNPs and one indel in eight domestic goat populations and Bezoars.
Sample ID	Breed	Phenotype	Genotype
			Top associated SNP (CHI13:62567187 )	Missense SNP (CHI13: 57866515)	Missense SNP (CHI13: 61687255)	Missense SNP (CHI13:61943452)	Missense SNP (CHI13: 61943478)	Missense SNP (CHI13: 65412552)	Indel (CHI13: 53,790,832 bp)
JT4	Jintang Black	solid black	0/0	0/0	0/0	1/1	0/0	0/0	0/1
JT6	Jintang Black	solid black	0/0	0/0	0/0	1/1	0/0	0/0	0/1
JT8	Jintang Black	solid black	0/0	0/0	0/0	./.	0/0	0/0	0/1
JT9	Jintang Black	solid black	0/0	0/0	0/0	1/1	0/0	0/0	0/1
JT11	Jintang Black	solid black	0/0	0/0	0/0	1/1	0/0	0/0	0/1
JT15	Jintang Black	solid black	0/0	0/0	0/0	1/1	0/0	0/0	0/1
JT23	Jintang Black	solid black	0/0	0/0	0/0	1/1	0/0	0/0	0/1
JT24	Jintang Black	solid black	0/0	0/0	0/0	1/1	0/0	0/0	0/0
JT25	Jintang Black	solid black	0/0	0/0	0/0	1/1	0/0	0/0	0/0
JT35	Jintang Black	solid black	0/0	0/0	0/0	1/1	0/0	0/0	0/1
JT36	Jintang Black	solid black	0/0	0/0	0/0	1/1	0/0	0/0	0/1
JT38	Jintang Black	solid black	0/0	0/0	0/0	1/1	0/0	0/0	0/1
JT39	Jintang Black	solid black	0/0	0/0	0/0	1/1	0/0	0/0	0/1
JT40	Jintang Black	solid black	0/0	0/0	0/0	1/1	0/0	0/0	0/1
JT41	Jintang Black	solid black	0/0	0/0	0/0	1/1	0/0	0/0	0/1
JT42	Jintang Black	solid black	0/0	0/0	0/0	1/1	0/0	0/0	0/1
JT43	Jintang Black	solid black	0/0	0/0	0/0	1/1	0/0	0/0	0/1
JT44	Jintang Black	solid black	0/0	0/0	0/0	1/1	0/0	0/0	0/1
JT45	Jintang Black	solid black	0/0	0/0	0/0	1/1	0/0	0/0	0/0
JT46	Jintang Black	solid black	0/0	0/0	0/0	1/1	0/0	0/0	0/1
JT47	Jintang Black	solid black	0/0	0/0	0/0	./.	0/0	0/0	0/1
JT48	Jintang Black	solid black	0/0	0/0	0/0	1/1	0/0	0/0	0/1
JT49	Jintang Black	solid black	0/0	0/0	0/0	1/1	0/0	0/0	0/1
JT50	Jintang Black	solid black	0/0	0/0	0/0	1/1	0/0	0/0	0/1
JT51	Jintang Black	solid black	0/0	0/0	0/0	1/1	0/0	0/0	0/1
JT52	Jintang Black	solid black	0/0	0/0	0/0	1/1	0/0	0/0	0/0
JT53	Jintang Black	solid black	0/0	0/0	0/0	1/1	0/0	0/0	0/1
JT54	Jintang Black	solid black	0/0	0/0	0/0	1/1	0/0	0/0	0/1
JT55	Jintang Black	solid black	0/0	0/0	0/0	1/1	0/0	0/0	0/1
JT56	Jintang Black	solid black	0/0	0/0	0/0	1/1	0/0	0/0	0/1
JT58	Jintang Black	solid black	0/0	0/0	0/0	1/1	0/0	0/0	0/1
JT59	Jintang Black	solid black	0/0	0/0	0/0	1/1	0/0	0/0	0/1
JT60	Jintang Black	solid black	0/0	0/0	0/0	1/1	0/0	0/0	0/1
JT61	Jintang Black	solid black	0/0	0/0	0/0	1/1	0/0	0/0	0/1
JT62	Jintang Black	solid black	0/0	0/0	0/0	1/1	0/0	0/0	0/1
JT63	Jintang Black	solid black	0/0	0/0	0/0	1/1	0/0	0/0	0/1
JT64	Jintang Black	solid black	0/0	0/0	0/0	1/1	0/0	0/0	0/1
JT65	Jintang Black	solid black	0/0	0/0	0/0	1/1	0/0	0/0	0/1
JT66	Jintang Black	solid black	0/0	0/0	0/0	1/1	0/0	0/0	0/1
JT67	Jintang Black	solid black	0/0	0/0	0/0	1/1	0/0	0/0	0/1
JT68	Jintang Black	solid black	0/0	0/0	0/0	1/1	0/0	0/0	0/0
JTJ1	Jintang Black	solid black	0/0	0/0	0/0	0/1	0/0	0/0	0/1
JTJ2	Jintang Black	solid black	0/0	0/0	0/0	1/1	0/0	0/0	0/0
JTJ3	Jintang Black	solid black	0/0	0/0	0/0	1/1	0/0	0/0	0/1
JTJ4	Jintang Black	solid black	0/0	0/0	0/0	1/1	0/0	0/0	0/1
JT160	Jintang Black	Swiss markings	0/1	0/1	0/1	0/1	0/1	0/1	0/1
JT161	Jintang Black	Swiss markings	0/1	0/1	0/1	0/1	0/1	0/1	0/1
JT162	Jintang Black	Swiss markings	0/1	0/0	0/0	0/1	0/1	0/1	0/0
JT163	Jintang Black	solid black	0/0	0/0	0/0	1/1	0/0	0/0	0/1
JT164	Jintang Black	Swiss markings	0/1	0/1	0/1	0/0	0/0	0/0	0/1
JT165	Jintang Black	Swiss markings	0/1	0/1	0/1	0/1	0/1	0/1	0/1
JT166	Jintang Black	solid black	0/0	0/0	0/0	1/1	0/0	0/0	0/1
JT167	Jintang Black	Swiss markings	0/1	0/1	0/1	0/0	0/1	0/1	0/1
JT168	Jintang Black	Swiss markings	0/1	0/1	0/1	0/1	0/1	0/1	0/0
JT169	Jintang Black	Swiss markings	0/1	0/1	0/1	0/0	0/1	0/1	0/0
JT170	Jintang Black	Swiss markings	0/1	0/0	0/1	0/1	0/0	0/0	0/1
JT171	Jintang Black	Swiss markings	0/1	0/0	0/1	0/1	0/1	0/1	0/1
JT172	Jintang Black	Swiss markings	0/1	0/1	1/1	0/0	1/1	0/1	0/1
JT173	Jintang Black	Swiss markings	0/1	0/1	0/1	0/0	0/1	0/1	0/1
JT174	Jintang Black	Swiss markings	0/1	0/1	0/1	0/1	0/1	0/1	0/1
JT175	Jintang Black	Swiss markings	0/1	0/0	0/1	0/1	0/0	0/1	0/1
JT176	Jintang Black	Swiss markings	1/1	./.	1/1	0/0	1/1	1/1	0/1
JT177	Jintang Black	Swiss markings	0/1	0/1	0/0	0/1	0/1	0/0	0/1
JT178	Jintang Black	Swiss markings	0/1	0/0	0/0	1/1	0/0	0/1	0/1
JT179	Jintang Black	solid black	0/0	0/0	0/0	1/1	0/0	0/0	0/1
BAL1	British Alpine goat	Swiss markings	0/0	0/0	0/0	0/1	0/1	0/0	0/1
BAL2	British Alpine goat	Swiss markings	0/0	0/0	0/0	1/1	0/0	0/0	0/1
BAL3	British Alpine goat	Swiss markings	0/0	0/0	0/0	./.	0/0	0/0	0/1
BAL4	British Alpine goat	Swiss markings	0/0	0/0	./.	1/1	0/0	0/0	0/1
BAL5	British Alpine goat	Swiss markings	0/0	0/0	0/0	0/1	0/0	0/0	0/1
BST8	Grisons Striped goat	Swiss markings	0/0	0/0	0/0	1/1	0/0	0/0	0/1
BST9	Grisons Striped goat	Swiss markings	0/0	0/0	0/0	1/1	0/0	0/0	0/1
BST10	Grisons Striped goat	Swiss markings	0/0	0/0	0/0	1/1	0/0	0/0	0/1
BST21	Grisons Striped goat	Swiss markings	0/0	0/0	0/0	1/1	0/0	0/0	0/1
BST25	Grisons Striped goat	Swiss markings	0/0	0/0	0/0	1/1	0/0	0/0	0/1
BST27	Grisons Striped goat	Swiss markings	0/0	0/0	0/0	1/1	0/0	0/0	0/1
BST31	Grisons Striped goat	Swiss markings	0/0	0/0	0/0	1/1	0/0	0/0	0/1
BST34	Grisons Striped goat	Swiss markings	0/0	0/0	0/0	1/1	0/0	0/0	0/1
BST35	Grisons Striped goat	Swiss markings	0/0	0/0	0/0	1/1	0/0	0/0	0/1
BST37	Grisons Striped goat	Swiss markings	0/0	0/0	0/0	1/1	0/0	0/0	0/1
BST62	Grisons Striped goat	Swiss markings	0/0	0/0	0/0	1/1	0/0	0/0	0/1
BST77	Grisons Striped goat	Swiss markings	0/0	0/0	0/0	1/1	0/0	0/0	0/1
BST88	Grisons Striped goat	Swiss markings	0/0	0/0	0/0	1/1	0/0	0/0	0/1
BST93	Grisons Striped goat	Swiss markings	0/0	0/0	0/0	1/1	0/0	0/0	0/1
BST97	Grisons Striped goat	Swiss markings	0/0	0/0	0/0	1/1	0/0	0/0	0/0
BST98	Grisons Striped goat	Swiss markings	0/0	0/0	0/0	1/1	0/0	0/0	0/1
BST106	Grisons Striped goat	Swiss markings	0/0	0/0	0/0	1/1	0/0	0/0	0/1
BST114	Grisons Striped goat	Swiss markings	0/0	0/0	0/0	1/1	0/0	0/0	0/1
BST118	Grisons Striped goat	Swiss markings	0/0	0/1	0/0	0/1	0/1	0/0	0/1
BST120	Grisons Striped goat	Swiss markings	0/0	0/0	0/0	1/1	0/0	0/0	0/1
BST126	Grisons Striped goat	Swiss markings	0/0	0/0	0/0	1/1	0/0	0/0	0/1
BST131	Grisons Striped goat	Swiss markings	0/0	0/0	0/0	1/1	0/0	0/0	0/1
BST149	Grisons Striped goat	Swiss markings	0/0	0/0	0/0	1/1	0/0	0/0	0/1
BST150	Grisons Striped goat	Swiss markings	0/0	0/0	0/0	1/1	0/0	0/0	0/1
TOG1	Toggenburg goat	Swiss markings	0/0	0/0	0/0	1/1	0/0	0/0	0/1
TOG2	Toggenburg goat	Swiss markings	0/0	0/0	0/0	1/1	0/0	0/0	0/1
TOG7	Toggenburg goat	Swiss markings	0/0	0/0	0/0	1/1	0/0	0/0	0/1
TOG11	Toggenburg goat	Swiss markings	0/0	0/0	0/0	1/1	0/0	0/0	0/1
TOG14	Toggenburg goat	Swiss markings	0/0	0/0	0/0	1/1	0/0	0/0	0/1
TOG16	Toggenburg goat	Swiss markings	0/0	0/0	0/0	1/1	0/0	0/0	0/1
TOG28	Toggenburg goat	Swiss markings	0/0	0/0	0/0	1/1	0/0	0/0	0/1
TOG34	Toggenburg goat	Swiss markings	0/0	0/0	0/0	1/1	0/0	0/0	0/1
TOG38	Toggenburg goat	Swiss markings	0/0	0/0	0/0	1/1	0/0	0/0	0/1
TOG41	Toggenburg goat	Swiss markings	0/0	0/0	0/0	1/1	0/0	0/0	0/1
TOG46	Toggenburg goat	Swiss markings	0/0	0/0	0/0	1/1	0/0	0/0	0/1
TOG49	Toggenburg goat	Swiss markings	0/0	0/0	0/0	1/1	0/0	0/0	0/1
TOG93	Toggenburg goat	Swiss markings	0/0	0/0	0/0	1/1	0/0	0/0	0/1
TOG94	Toggenburg goat	Swiss markings	0/0	0/0	0/0	1/1	0/0	0/0	0/1
TOG96	Toggenburg goat	Swiss markings	0/0	0/0	0/0	0/1	0/0	0/0	0/1
TOG97	Toggenburg goat	Swiss markings	0/0	0/0	0/0	1/1	0/0	0/0	0/1
TOG98	Toggenburg goat	Swiss markings	0/0	0/0	0/0	1/1	0/0	0/0	0/1
TOG99	Toggenburg goat	Swiss markings	0/0	0/0	0/0	0/1	0/0	0/0	0/1
TOG100	Toggenburg goat	Swiss markings	0/0	0/0	0/0	1/1	0/0	0/0	0/1
TOG101	Toggenburg goat	Swiss markings	0/0	0/0	0/0	1/1	0/0	0/0	0/1
TOG102	Toggenburg goat	Swiss markings	0/0	0/0	0/0	1/1	0/0	0/0	0/1
TOG103	Toggenburg goat	Swiss markings	0/0	0/0	0/0	1/1	0/0	0/0	0/1
TOG104	Toggenburg goat	Swiss markings	0/0	0/0	0/0	1/1	0/0	0/0	0/1
TOG105	Toggenburg goat	Swiss markings	0/0	0/0	0/0	1/1	0/0	0/0	0/1
TC3	Tibetan Cashmere	Non-Swiss-markings	0/0	0/0	0/0	1/1	0/0	0/0	0/0
TC5	Tibetan Cashmere	Non-Swiss-markings	0/0	0/0	0/0	1/1	0/0	0/0	0/1
TC12	Tibetan Cashmere	Non-Swiss-markings	0/0	0/0	0/0	1/1	0/0	0/0	0/1
TC18	Tibetan Cashmere	Non-Swiss-markings	0/0	0/0	0/0	0/0	0/0	0/0	0/0
TC22	Tibetan Cashmere	Non-Swiss-markings	0/0	0/0	0/0	1/1	0/0	0/0	0/1
TC31	Tibetan Cashmere	Non-Swiss-markings	0/0	0/0	0/0	1/1	0/0	0/0	0/1
TC33	Tibetan Cashmere	Non-Swiss-markings	0/0	0/0	0/0	1/1	0/0	0/0	0/1
TC35	Tibetan Cashmere	Non-Swiss-markings	0/0	0/0	0/0	1/1	0/0	0/0	0/1
TC38	Tibetan Cashmere	Non-Swiss-markings	0/0	0/0	0/0	1/1	0/0	0/0	0/1
TC81	Tibetan Cashmere	Non-Swiss-markings	0/0	0/0	0/0	1/1	0/0	0/0	0/1
TC82	Tibetan Cashmere	Non-Swiss-markings	0/0	0/0	0/0	1/1	0/0	0/0	0/1
TC83	Tibetan Cashmere	Non-Swiss-markings	0/0	0/0	0/0	0/1	0/0	0/0	0/1
TC86	Tibetan Cashmere	Non-Swiss-markings	0/0	0/1	0/0	1/1	0/0	0/0	0/1
TC87	Tibetan Cashmere	Non-Swiss-markings	0/0	0/0	0/0	0/1	0/0	0/0	0/1
CB1	Chengdu Brown	Non-Swiss-markings	0/0	0/0	0/0	./.	0/0	./.	0/1
CB3	Chengdu Brown	Non-Swiss-markings	0/0	0/0	0/0	1/1	0/0	0/0	0/1
CB4	Chengdu Brown	Non-Swiss-markings	0/0	0/0	0/0	./.	0/0	0/0	0/1
CB6	Chengdu Brown	Non-Swiss-markings	0/0	0/0	0/0	1/1	0/0	0/0	0/0
CB8	Chengdu Brown	Non-Swiss-markings	0/0	0/0	0/0	1/1	0/0	0/0	0/1
CB9	Chengdu Brown	Non-Swiss-markings	0/0	0/0	0/0	1/1	0/0	0/0	0/0
CB10	Chengdu Brown	Non-Swiss-markings	0/0	0/0	0/0	1/1	0/0	0/0	0/0
CB12	Chengdu Brown	Non-Swiss-markings	0/0	0/0	0/0	1/1	0/0	0/0	0/0
CB13	Chengdu Brown	Non-Swiss-markings	0/0	0/0	0/0	1/1	0/0	0/0	0/0
CB14	Chengdu Brown	Non-Swiss-markings	0/0	0/0	0/0	./.	0/0	0/0	0/1
CB15	Chengdu Brown	Non-Swiss-markings	0/0	0/0	0/0	./.	0/0	0/0	0/0
CB17	Chengdu Brown	Non-Swiss-markings	0/0	0/0	0/0	1/1	0/0	0/0	0/0
CB18	Chengdu Brown	Non-Swiss-markings	0/0	0/0	0/0	1/1	0/0	0/0	0/0
CB19	Chengdu Brown	Non-Swiss-markings	0/0	0/0	0/0	1/1	0/0	0/0	0/1
CB22	Chengdu Brown	Non-Swiss-markings	0/0	0/0	0/0	1/1	0/0	0/0	0/1
MD1	Draa	Non-Swiss-markings	0/0	0/0	0/0	0/1	0/0	0/0	0/0
MD2	Draa	Non-Swiss-markings	0/0	0/0	0/0	0/1	0/0	0/1	0/1
MD3	Draa	Non-Swiss-markings	0/0	0/0	0/0	0/1	0/0	0/0	0/1
MD4	Draa	Non-Swiss-markings	0/0	0/0	0/0	1/1	0/0	0/0	0/1
MD5	Draa	Non-Swiss-markings	0/0	0/0	0/0	0/1	0/0	0/0	0/1
MD6	Draa	Non-Swiss-markings	0/0	0/0	0/0	0/1	0/0	0/0	0/1
MD7	Draa	Non-Swiss-markings	0/0	0/0	0/0	0/1	0/0	0/0	0/1
MD8	Draa	Non-Swiss-markings	0/0	0/0	0/0	1/1	0/0	0/0	0/1
MD9	Draa	Non-Swiss-markings	0/0	0/0	0/0	0/0	0/0	0/0	0/1
MD10	Draa	Non-Swiss-markings	0/0	0/0	0/0	0/1	0/0	0/0	0/1
MD11	Draa	Non-Swiss-markings	0/0	0/0	0/0	0/0	0/0	0/0	0/1
MD12	Draa	Non-Swiss-markings	0/0	0/0	0/0	0/0	0/0	0/0	0/1
MD13	Draa	Non-Swiss-markings	0/0	0/0	0/0	1/1	0/0	0/0	0/1
MD14	Draa	Non-Swiss-markings	0/0	0/0	0/0	1/1	0/0	0/0	0/1
MN1	Moroccan Northern	Non-Swiss-markings	0/0	0/0	0/0	0/0	0/0	0/0	0/1
MN2	Moroccan Northern	Non-Swiss-markings	0/0	0/0	0/0	./.	0/0	0/0	0/1
MN3	Moroccan Northern	Non-Swiss-markings	0/0	0/0	0/0	0/1	0/0	0/0	0/1
MN4	Moroccan Northern	Non-Swiss-markings	0/0	0/0	0/0	1/1	0/0	0/0	0/1
MN5	Moroccan Northern	Non-Swiss-markings	0/0	0/0	0/0	0/1	0/0	0/0	0/1
MN6	Moroccan Northern	Non-Swiss-markings	0/0	0/1	0/0	1/1	0/0	0/0	0/1
MN7	Moroccan Northern	Non-Swiss-markings	0/0	0/0	0/0	0/1	0/0	0/0	0/1
MN8	Moroccan Northern	Non-Swiss-markings	0/0	0/1	0/0	1/1	0/0	0/0	0/1
BI1	Bezoars	Unknown	0/0	0/0	0/0	0/1	0/0	0/0	0/1
BI2	Bezoars	Unknown	0/0	0/0	0/0	0/0	0/0	0/0	0/1
BI3	Bezoars	Unknown	0/0	0/0	0/0	0/0	0/0	0/0	0/1
BI4	Bezoars	Unknown	0/0	0/0	1/1	0/0	0/0	0/0	0/1
BI5	Bezoars	Unknown	0/0	0/0	0/0	1/1	0/0	0/0	0/1
BI6	Bezoars	Unknown	0/0	0/0	0/0	0/0	0/0	0/0	0/1
BI7	Bezoars	Unknown	0/0	0/1	0/0	0/1	0/0	0/0	0/1
BI8	Bezoars	Unknown	0/0	0/0	0/0	0/1	0/0	0/0	0/1
BI9	Bezoars	Unknown	0/0	0/0	0/0	0/1	0/1	0/0	0/1
BI10	Bezoars	Unknown	0/0	0/0	0/0	0/1	0/0	0/0	0/1
BI11	Bezoars	Unknown	0/0	0/0	0/0	0/1	0/0	0/0	0/1
BI12	Bezoars	Unknown	0/0	0/0	0/0	0/0	0/0	0/0	0/1
BI13	Bezoars	Unknown	0/0	0/0	0/0	0/0	0/0	0/0	0/1
BI14	Bezoars	Unknown	0/0	0/0	0/0	0/0	0/1	0/0	0/1
BI15	Bezoars	Unknown	0/0	0/0	0/0	0/1	0/0	0/0	0/1
BI16	Bezoars	Unknown	0/0	0/0	0/0	0/0	0/0	0/0	0/1
BI17	Bezoars	Unknown	0/0	0/0	0/0	1/1	0/0	0/0	0/1
BI18	Bezoars	Unknown	0/0	0/0	0/0	0/0	0/0	0/0	0/0
BI19	Bezoars	Unknown	0/0	0/0	0/0	1/1	0/0	0/0	0/1
BI20	Bezoars	Unknown	0/0	0/0	0/0	0/0	./.	0/0	0/0
BI21	Bezoars	Unknown	0/0	0/0	0/0	0/0	0/1	0/0	0/1
