# Supplementary material for: A 13.42-kb tandem duplication at the ASIP locus is strongly associated with the depigmentation phenotype of non-classic Swiss markings in goats
Source: BMC Genomics. 2022 Jun 13;23:437. doi: 10.1186/s12864-022-08672-9 (PMC9190080; doi:10.1186/s12864-022-08672-9)
Supplement: Supplementary file 6 — Additional file 6: Table S5. Summary of genotypes at two CNV sites within the major association signal in eight domestic goat populations and Bezoars. [file 12864_2022_8672_MOESM6_ESM.xlsx]

## Sheet: Sheet1
Additional file 6 Table S5 Summary of genotypes at two CNV sites within the major association signal in eight domestic goat populations and Bezoars
Sample ID	Breed	Phenotype	Genotype
			CHI13:56,798,001-56,802,500 bp	CHI13:63,128,501-63,142,500 bp
JT4	Jintang Black	solid black	0/1	0/0
JT6	Jintang Black	solid black	0/1	0/0
JT8	Jintang Black	solid black	0/1	0/0
JT9	Jintang Black	solid black	0/1	0/0
JT11	Jintang Black	solid black	0/1	0/0
JT15	Jintang Black	solid black	0/1	0/0
JT23	Jintang Black	solid black	0/1	0/0
JT24	Jintang Black	solid black	0/1	0/0
JT25	Jintang Black	solid black	0/1	0/0
JT35	Jintang Black	solid black	0/0	0/0
JT36	Jintang Black	solid black	0/1	0/0
JT38	Jintang Black	solid black	0/1	0/0
JT39	Jintang Black	solid black	0/1	0/1
JT40	Jintang Black	solid black	0/0	0/0
JT41	Jintang Black	solid black	0/0	0/0
JT42	Jintang Black	solid black	0/0	0/0
JT43	Jintang Black	solid black	0/1	0/0
JT44	Jintang Black	solid black	0/0	0/0
JT45	Jintang Black	solid black	0/1	0/0
JT46	Jintang Black	solid black	0/1	0/0
JT47	Jintang Black	solid black	0/0	0/0
JT48	Jintang Black	solid black	0/0	0/1
JT49	Jintang Black	solid black	0/0	0/0
JT50	Jintang Black	solid black	0/0	0/0
JT51	Jintang Black	solid black	0/0	0/0
JT52	Jintang Black	solid black	0/0	0/0
JT53	Jintang Black	solid black	0/0	0/0
JT54	Jintang Black	solid black	0/0	0/0
JT55	Jintang Black	solid black	0/0	0/0
JT56	Jintang Black	solid black	0/0	0/0
JT58	Jintang Black	solid black	0/1	0/0
JT59	Jintang Black	solid black	0/0	0/0
JT60	Jintang Black	solid black	0/0	0/0
JT61	Jintang Black	solid black	0/0	0/0
JT62	Jintang Black	solid black	0/0	0/0
JT63	Jintang Black	solid black	0/1	0/0
JT64	Jintang Black	solid black	0/0	0/0
JT65	Jintang Black	solid black	0/1	0/0
JT66	Jintang Black	solid black	0/0	0/0
JT67	Jintang Black	solid black	0/0	0/0
JT68	Jintang Black	solid black	0/0	0/0
JTJ1	Jintang Black	solid black	0/0	0/0
JTJ2	Jintang Black	solid black	0/1	0/0
JTJ3	Jintang Black	solid black	0/1	0/0
JTJ4	Jintang Black	solid black	0/0	0/0
JT160	Jintang Black	Swiss markings	0/1	0/1
JT161	Jintang Black	Swiss markings	0/1	0/1
JT162	Jintang Black	Swiss markings	0/0	0/1
JT163	Jintang Black	solid black	0/1	0/0
JT164	Jintang Black	Swiss markings	0/1	0/1
JT165	Jintang Black	Swiss markings	0/1	0/1
JT166	Jintang Black	solid black	0/1	0/0
JT167	Jintang Black	Swiss markings	0/1	0/1
JT168	Jintang Black	Swiss markings	0/1	0/1
JT169	Jintang Black	Swiss markings	0/1	0/1
JT170	Jintang Black	Swiss markings	0/1	0/1
JT171	Jintang Black	Swiss markings	0/0	1/1
JT172	Jintang Black	Swiss markings	0/1	0/1
JT173	Jintang Black	Swiss markings	0/1	0/1
JT174	Jintang Black	Swiss markings	0/1	0/1
JT175	Jintang Black	Swiss markings	0/1	0/1
JT176	Jintang Black	Swiss markings	0/1	1/1
JT177	Jintang Black	Swiss markings	0/1	0/1
JT178	Jintang Black	Swiss markings	0/1	1/1
JT179	Jintang Black	solid black	0/1	0/0
BAL1	British Alpine goat	Swiss markings	0/1	2/2
BAL2	British Alpine goat	Swiss markings	0/1	2/2
BAL3	British Alpine goat	Swiss markings	0/1	2/2
BAL4	British Alpine goat	Swiss markings	0/1	2/2
BAL5	British Alpine goat	Swiss markings	0/1	2/2
BST8	Grisons Striped goat	Swiss markings	0/0	2/2
BST9	Grisons Striped goat	Swiss markings	0/0	2/2
BST10	Grisons Striped goat	Swiss markings	0/0	2/2
BST21	Grisons Striped goat	Swiss markings	0/1	2/2
BST25	Grisons Striped goat	Swiss markings	0/0	2/2
BST27	Grisons Striped goat	Swiss markings	0/0	2/2
BST31	Grisons Striped goat	Swiss markings	0/0	2/2
BST34	Grisons Striped goat	Swiss markings	0/2	2/2
BST35	Grisons Striped goat	Swiss markings	0/0	2/2
BST37	Grisons Striped goat	Swiss markings	0/1	2/2
BST62	Grisons Striped goat	Swiss markings	0/2	2/2
BST77	Grisons Striped goat	Swiss markings	0/0	2/2
BST88	Grisons Striped goat	Swiss markings	0/0	2/2
BST93	Grisons Striped goat	Swiss markings	0/0	2/2
BST97	Grisons Striped goat	Swiss markings	0/0	2/2
BST98	Grisons Striped goat	Swiss markings	0/0	2/2
BST106	Grisons Striped goat	Swiss markings	0/0	2/2
BST114	Grisons Striped goat	Swiss markings	0/0	2/2
BST118	Grisons Striped goat	Swiss markings	0/0	2/2
BST120	Grisons Striped goat	Swiss markings	0/0	2/2
BST126	Grisons Striped goat	Swiss markings	0/0	2/2
BST131	Grisons Striped goat	Swiss markings	0/1	2/2
BST149	Grisons Striped goat	Swiss markings	0/0	2/2
BST150	Grisons Striped goat	Swiss markings	0/0	2/2
TOG1	Toggenburg goat	Swiss markings	0/0	2/2
TOG2	Toggenburg goat	Swiss markings	0/0	2/2
TOG7	Toggenburg goat	Swiss markings	0/0	2/2
TOG11	Toggenburg goat	Swiss markings	0/0	2/2
TOG14	Toggenburg goat	Swiss markings	0/0	2/2
TOG16	Toggenburg goat	Swiss markings	0/0	2/2
TOG28	Toggenburg goat	Swiss markings	0/2	2/2
TOG34	Toggenburg goat	Swiss markings	0/0	2/2
TOG38	Toggenburg goat	Swiss markings	0/0	2/2
TOG41	Toggenburg goat	Swiss markings	0/2	2/2
TOG46	Toggenburg goat	Swiss markings	0/2	2/2
TOG49	Toggenburg goat	Swiss markings	0/0	2/2
TOG93	Toggenburg goat	Swiss markings	0/0	2/2
TOG94	Toggenburg goat	Swiss markings	0/0	2/2
TOG96	Toggenburg goat	Swiss markings	0/0	2/2
TOG97	Toggenburg goat	Swiss markings	0/0	2/2
TOG98	Toggenburg goat	Swiss markings	0/0	2/2
TOG99	Toggenburg goat	Swiss markings	0/0	2/2
TOG100	Toggenburg goat	Swiss markings	0/0	2/2
TOG101	Toggenburg goat	Swiss markings	0/0	2/2
TOG102	Toggenburg goat	Swiss markings	0/0	2/2
TOG103	Toggenburg goat	Swiss markings	0/0	2/2
TOG104	Toggenburg goat	Swiss markings	0/0	2/2
TOG105	Toggenburg goat	Swiss markings	0/0	2/2
TC3	Tibetan Cashmere	Non-Swiss-markings	0/0	0/1
TC5	Tibetan Cashmere	Non-Swiss-markings	0/0	0/0
TC12	Tibetan Cashmere	Non-Swiss-markings	0/0	0/0
TC18	Tibetan Cashmere	Non-Swiss-markings	0/1	0/0
TC22	Tibetan Cashmere	Non-Swiss-markings	0/1	0/0
TC31	Tibetan Cashmere	Non-Swiss-markings	0/1	0/0
TC33	Tibetan Cashmere	Non-Swiss-markings	0/0	0/1
TC35	Tibetan Cashmere	Non-Swiss-markings	0/1	0/0
TC38	Tibetan Cashmere	Non-Swiss-markings	0/1	0/0
TC81	Tibetan Cashmere	Non-Swiss-markings	0/1	0/0
TC82	Tibetan Cashmere	Non-Swiss-markings	0/1	0/0
TC83	Tibetan Cashmere	Non-Swiss-markings	0/0	0/0
TC86	Tibetan Cashmere	Non-Swiss-markings	0/1	0/0
TC87	Tibetan Cashmere	Non-Swiss-markings	0/1	0/0
CB1	Chengdu Brown	Non-Swiss-markings	0/1	0/0
CB3	Chengdu Brown	Non-Swiss-markings	0/1	0/0
CB4	Chengdu Brown	Non-Swiss-markings	0/1	0/0
CB6	Chengdu Brown	Non-Swiss-markings	0/1	0/0
CB8	Chengdu Brown	Non-Swiss-markings	0/1	0/0
CB9	Chengdu Brown	Non-Swiss-markings	0/1	0/0
CB10	Chengdu Brown	Non-Swiss-markings	0/1	0/0
CB12	Chengdu Brown	Non-Swiss-markings	0/1	0/0
CB13	Chengdu Brown	Non-Swiss-markings	0/1	0/0
CB14	Chengdu Brown	Non-Swiss-markings	0/1	0/0
CB15	Chengdu Brown	Non-Swiss-markings	0/1	0/0
CB17	Chengdu Brown	Non-Swiss-markings	0/1	0/0
CB18	Chengdu Brown	Non-Swiss-markings	0/1	0/0
CB19	Chengdu Brown	Non-Swiss-markings	0/1	0/0
CB22	Chengdu Brown	Non-Swiss-markings	0/1	0/0
MD1	Draa	Non-Swiss-markings	0/1	0/0
MD2	Draa	Non-Swiss-markings	0/1	0/0
MD3	Draa	Non-Swiss-markings	0/1	0/0
MD4	Draa	Non-Swiss-markings	0/0	0/0
MD5	Draa	Non-Swiss-markings	0/0	0/0
MD6	Draa	Non-Swiss-markings	0/0	0/0
MD7	Draa	Non-Swiss-markings	0/1	0/0
MD8	Draa	Non-Swiss-markings	0/1	0/1
MD9	Draa	Non-Swiss-markings	0/0	0/0
MD10	Draa	Non-Swiss-markings	0/0	0/0
MD11	Draa	Non-Swiss-markings	0/1	0/0
MD12	Draa	Non-Swiss-markings	0/0	0/1
MD13	Draa	Non-Swiss-markings	0/0	0/0
MD14	Draa	Non-Swiss-markings	0/0	0/0
MN1	Moroccan Northern	Non-Swiss-markings	0/1	1/1
MN2	Moroccan Northern	Non-Swiss-markings	0/1	0/0
MN3	Moroccan Northern	Non-Swiss-markings	0/1	0/0
MN4	Moroccan Northern	Non-Swiss-markings	0/1	0/0
MN5	Moroccan Northern	Non-Swiss-markings	0/1	1/1
MN6	Moroccan Northern	Non-Swiss-markings	0/0	0/0
MN7	Moroccan Northern	Non-Swiss-markings	0/1	0/0
MN8	Moroccan Northern	Non-Swiss-markings	0/1	0/0
BI1	Bezoars	Unknown	0/0	0/0
BI2	Bezoars	Unknown	0/0	0/0
BI3	Bezoars	Unknown	0/0	0/0
BI4	Bezoars	Unknown	0/0	0/0
BI5	Bezoars	Unknown	0/1	0/0
BI6	Bezoars	Unknown	0/0	0/0
BI7	Bezoars	Unknown	0/1	0/0
BI8	Bezoars	Unknown	0/1	0/0
BI9	Bezoars	Unknown	0/1	0/0
BI10	Bezoars	Unknown	0/0	0/0
BI11	Bezoars	Unknown	0/1	0/0
BI12	Bezoars	Unknown	0/1	0/0
BI13	Bezoars	Unknown	0/1	0/0
BI14	Bezoars	Unknown	0/1	0/0
BI15	Bezoars	Unknown	0/1	0/0
BI16	Bezoars	Unknown	0/1	0/0
BI17	Bezoars	Unknown	0/1	0/0
BI18	Bezoars	Unknown	0/1	0/0
BI19	Bezoars	Unknown	0/1	0/0
BI20	Bezoars	Unknown	0/1	0/0
BI21	Bezoars	Unknown	0/0	0/0
