# Supplementary material for: A 13.42-kb tandem duplication at the ASIP locus is strongly associated with the depigmentation phenotype of non-classic Swiss markings in goats
Source: BMC Genomics. 2022 Jun 13;23:437. doi: 10.1186/s12864-022-08672-9 (PMC9190080; doi:10.1186/s12864-022-08672-9)
Supplement: Supplementary file 8 — Additional file 8: Table S6. The genome-coverage analysis and predicted copy numbers of the 13,420-bp duplicated sequence in the total 70 goats with Swiss markings from four domestic goat populations. [file 12864_2022_8672_MOESM8_ESM.xlsx]

## Sheet: Sheet1
Additional file 8 Table S6 The genome-coverage analysis and predicted copy numbers of the 13,420-bp duplicated sequence in the total 70 goats with Swiss markings from four domestic goat populations.
Sample id	Average depth at the duplication	Genome-wide average sequencing depth	Coverage depth ratio	Combination prediction of the copy number	Genotype*
JTH160	7.8541	5.38437	1.45869	1/2	0/1
JTH161	12.0488	8.68791	1.38685	1/2	0/1
JTH162	8.1962	5.31295	1.54268	1/2	0/1
JTH164	8.4576	5.61663	1.50581	1/2	0/1
JTH165	8.39292	5.51563	1.52166	1/2	0/1
JTH167	7.3763	5.27876	1.39735	1/2	0/1
JTH168	8.09486	5.40645	1.49726	1/2	0/1
JTH169	7.79434	5.64122	1.38168	1/2	0/1
JTH170	6.44508	5.30097	1.21583	1/2	0/1
JTH171	11.0315	5.52439	1.99687	2/2	1/1
JTH172	8.02481	5.42944	1.47802	1/2	0/1
JTH173	7.7889	5.56911	1.39859	1/2	0/1
JTH174	8.21706	5.66882	1.44952	1/2	0/1
JTH175	7.77772	5.33533	1.45778	1/2	0/1
JTH176	11.0595	5.62711	1.9654	2/2	1/1
JTH177	6.84091	5.30043	1.29063	1/2	0/1
JTH178	10.9064	5.46427	1.99595	2/2	1/1
BAL1	77.7508	9.67585	8.03556	8/8	3/3
BAL2	46.4279	10.2489	4.53004	4/4	2/2
BAL3	92.6157	9.95301	9.3053	8/8	3/3
BAL4	88.485	10.1771	8.69452	8/8	3/3
BAL5	100.548	11.3635	8.84837	8/8	3/3
BST10	143.687	18.21	7.89055	8/8	3/3
BST106	227.335	26.7782	8.48956	8/8	3/3
BST114	80.6683	10.8967	7.40297	8/8	3/3
BST118	71.8142	9.88656	7.26382	8/8	3/3
BST120	193.341	25.5475	7.56792	8/8	3/3
BST126	255.621	33.3118	7.67361	8/8	3/3
BST131	136.149	17.1103	7.95715	8/8	3/3
BST149	83.306	10.9803	7.58689	8/8	3/3
BST150	89.1107	11.433	7.79414	8/8	3/3
BST21	280.403	33.2092	8.44352	8/8	3/3
BST25	98.0699	23.1579	4.23484	4/4	2/2
BST27	183.272	24.0094	7.63333	8/8	3/3
BST31	245.429	33.9656	7.22582	8/8	3/3
BST34	166.671	23.9006	6.97352	8/8	3/3
BST35	241.806	30.8032	7.85004	8/8	3/3
BST37	147.603	15.98	9.23674	8/8	3/3
BST62	91.0937	21.4473	4.24733	4/4	2/2
BST77	188.992	24.5612	7.69471	8/8	3/3
BST8	156.095	19.8258	7.87336	8/8	3/3
BST88	103.259	13.3472	7.73634	8/8	3/3
BST9	153.626	20.7316	7.41022	8/8	3/3
BST93	85.4543	11.464	7.45417	8/8	3/3
BST97	117.487	16.1768	7.26266	8/8	3/3
BST98	64.0444	8.55978	7.48202	8/8	3/3
TOG1	94.9374	12.7608	7.43979	8/8	3/3
TOG100	123.674	16.9706	7.28756	8/8	3/3
TOG101	156.708	20.3558	7.69845	8/8	3/3
TOG102	56.9085	13.3436	4.26485	4/4	2/2
TOG103	159.894	21.298	7.50744	8/8	3/3
TOG104	196.617	27.6994	7.09825	8/8	3/3
TOG105	114.991	15.6989	7.32478	8/8	3/3
TOG11	129.803	17.0496	7.61326	8/8	3/3
TOG14	116.33	16.5277	7.03845	8/8	3/3
TOG16	95.1581	12.3783	7.6875	8/8	3/3
TOG2	146.181	19.35	7.55456	8/8	3/3
TOG28	110.774	18.2074	6.08403	4/8	2/3
TOG34	82.2522	11.2457	7.31409	8/8	3/3
TOG38	116.512	15.3467	7.59199	8/8	3/3
TOG41	95.6694	21.4599	4.45806	4/4	2/2
TOG46	65.1811	9.96288	6.5424	4/8	2/3
TOG49	118.925	15.6559	7.59617	8/8	3/3
TOG7	70.8811	17.2937	4.09866	4/4	2/2
TOG93	150.346	20.2519	7.42381	8/8	3/3
TOG94	171.857	23.2261	7.3993	8/8	3/3
TOG96	91.2871	21.0033	4.34633	4/4	2/2
TOG97	149.216	19.3788	7.69993	8/8	3/3
TOG98	132.856	16.789	7.91327	8/8	3/3
TOG99	152.268	19.8433	7.67352	8/8	3/3
*In this column , the allele "0": 1 copy on one chromosome 13; the allele "1": 2 copies on one chromosome 13; the allele "2": 4 copies on one chromosome 13; the allele "3": 8 copies on one chromosome 13.
